# Supplementary material for: The direction and rate of spread of chronic wasting disease
Source: Front Vet Sci. 2026 Jul 8;13:1827624. doi: 10.3389/fvets.2026.1827624 (PMC13388202; doi:10.3389/fvets.2026.1827624)
Supplement: Supplementary file 1 [file Data_Sheet_1.csv]

	cell_id	2018	2019	2020	2021	2022	2023	2024	2025	COUNTY	Zone
0	1	0.0	0.0	0.0	0.0	0.0	0.0	0.0	0.0028272034922607226	Morton	SW
1	2	0.0	0.0	0.0	0.0	0.0	0.0	0.009347230266654223	0.022597765222413913	Morton	SW
2	3	0.0	0.0	0.0	0.0037941933892329683	0.014760523673527976	0.0319775199096002	0.06075287301439222	0.11557290012504108	Morton	SW
3	4	0.0	0.0	0.0	0.0	0.0	0.0	0.00687902510944755	0.01785425552647189	Stevens	SW
4	5	0.0	0.0	0.0	0.0	0.0	0.0	0.007992742379739376	0.02006109765463677	Stevens	SW
5	6	0.0	0.0	0.0	0.0	0.0	0.0	0.005120559515168383	0.013260334535859047	Seward	SW
6	7	0.0	0.0	0.0	0.0	0.0	0.009815006468686587	0.026245665196236705	0.06348440921656791	Meade	SW
7	8	0.0	0.0	0.0	0.0	0.009233531350190392	0.024850886751913284	0.05192140289430805	0.10763697843547877	Seward	SW
8	9	0.0	0.0	0.0	0.0	0.0	0.007957894089329334	0.022720871987783265	0.05831651897640882	Meade	SW
9	10	0.0	0.0	0.0	0.0	0.0	0.007304492098824661	0.020036479386652845	0.05074553652851487	Meade	SW
10	11	0.0	0.0	0.0	0.0	0.0	0.008271204260405507	0.02325931967231109	0.06056162040718452	Clark	SW
11	12	0.0	0.0	0.0	0.0	0.010018134349590514	0.031129592856728738	0.07891204000267302	0.1891434734962625	Clark	SW
12	13	0.0	0.0	0.0	0.0	0.004629396811782379	0.014785752741081768	0.03918180949218454	0.0984558691263611	Comanche	SW
13	14	0.0	0.0	0.0	0.0	0.003357166545514857	0.010039194206653982	0.025292546242784646	0.060993502649674854	Comanche	SW
14	15	0.0	0.0	0.0	0.0	0.0	0.0017264906649627002	0.005251738056861609	0.014804665730693686	Comanche	SW
15	16	0.0	0.0	0.0	0.0	0.0	0.0	0.00682413132171627	0.019448167732300587	Comanche	SC
16	17	0.0	0.0	0.0	0.0	0.0	0.0	0.007995985135651005	0.022497056991345864	Barber	SC
17	18	0.0	0.0	0.0	0.0	0.0	0.0019151155711223775	0.005919699288479362	0.016635810053510367	Barber	SC
18	19	0.0	0.0	0.0	0.0	0.0	0.0	0.009154421845196856	0.026180725845534682	Harper	SC
19	20	0.0	0.0	0.0	0.0	0.0	0.0	0.0052835299073541305	0.015855737857051366	Harper	SC
20	21	0.0	0.0	0.0	0.0	0.0	0.004174230906802342	0.012696929391639864	0.03590129686324676	Harper	SC
21	22	0.0	0.0	0.0	0.004167337797274373	0.013047153198737062	0.039506596396329904	0.10192137435843276	0.2500329791996616	Sumner	SC
22	23	0.0	0.007736420987335087	0.028635768728040013	0.07800532369030819	0.18836683588426728	0.45639616593126947	0.9918167984580906	2.0933195218303027	Sumner	SC
23	24	0.032531366733099525	0.13746725149794944	0.2778867049053388	0.5070342909226092	0.9209347792397262	1.764887163716092	3.2187322262922966	5.833965783074159	Sumner	SC
24	25	0.030382523324607873	0.15900790925942465	0.35913767736114155	0.7136230021015971	1.3948113725701128	2.860598304276916	5.496435916508598	10.3834001038476	Sumner	SC
25	26	0.0	0.014667776721261882	0.0586815032171221	0.16622290360907888	0.41227046686303515	1.0211794099690166	2.2531417779946468	4.799163089651285	Cowley	SC
26	27	0.0275075164632702	0.1298203264503369	0.28400385190660815	0.5595835610741097	1.094993932499658	2.2644846270069854	4.40039461698774	8.408090577507325	Cowley	SC
27	28	0.0	0.0030986415957547555	0.012744346628795504	0.037993421873851914	0.09930365003244754	0.260317814191258	0.605335699447838	1.360466468493969	Cowley	E
28	29	0.0	0.0	0.0	0.0031133138192375744	0.01047842965037706	0.033746575746820946	0.09140295765119189	0.23417702389478853	Chautauqua	E
29	30	0.0	0.0	0.0	0.0	0.0	0.002903109108260648	0.009160863794905827	0.026723182710311127	Chautauqua	E
30	31	0.0	0.0	0.0	0.0	0.0	0.0	0.0	0.003963593404660639	Chautauqua	E
31	32	0.0	0.0	0.0	0.0	0.0	0.0	0.0	0.0	Montgomery	E
32	33	0.0	0.0	0.0	0.0	0.0	0.0	0.0	0.0	Montgomery	E
33	34	0.0	0.0	0.0	0.0	0.0	0.0	0.0	0.0	Labette	E
34	35	0.0	0.0	0.0	0.0	0.0	0.0	0.0	0.0	Labette	E
35	36	0.0	0.0	0.0	0.0	0.0	0.0	0.0	0.0026348979863765128	Cherokee	E
36	37	0.0	0.0	0.0	0.0	0.0	0.0	0.0	0.005629009403459937	Cherokee	E
37	38	0.0	0.0	0.0	0.0	0.0	0.0	0.0020821376176363283	0.006347893423777254	Cherokee	E
38	39	0.0	0.0	0.0	0.0	0.0	0.0	0.0	0.003198834064857369	Morton	SW
39	40	0.0	0.0	0.0	0.0	0.0	0.0	0.0061092166427934155	0.015633985608964333	Morton	SW
40	41	0.0	0.0	0.0	0.0	0.0	0.0	0.0006077940205767685	0.001598159942813754	Morton	SW
41	42	0.0	0.0	0.0	0.0	0.0	0.0	0.008676246850372842	0.02263812120719918	Stevens	SW
42	43	0.0	0.0	0.0	0.0	0.0	0.0035792647146037585	0.010036255963162986	0.025794910715379205	Stevens	SW
43	44	0.0	0.0	0.0	0.004201145888772711	0.012476228274410008	0.025168309502986732	0.046365415635866804	0.08663649525915611	Seward	SW
44	45	0.0	0.0	0.0	0.0	0.0	0.0035319350055061398	0.009892647501910148	0.025129534662890293	Seward	SW
45	46	0.0	0.0	0.0	0.0008978137219982954	0.0033770022936127206	0.007349818348928406	0.014268262740579067	0.028111096217821367	Meade	SW
46	47	0.0	0.0	0.0	0.003372861321626605	0.012924615555618038	0.02807541340791726	0.05400672588019776	0.1052975869427972	Meade	SW
47	48	0.0	0.0	0.0	0.0	0.0019279785789842328	0.006093888734610827	0.015383563568402234	0.036457316130603275	Meade	SW
48	49	0.0	0.0	0.0	0.013597094412484249	0.03248076097671986	0.06928284915825765	0.13858353991161243	0.2791809542952227	Clark	SW
49	50	0.0	0.0	0.0	0.0014576230191343468	0.005004714195482444	0.01495966240208261	0.037229208697449404	0.08789230409994683	Seward	SW
50	51	0.0	0.0	0.0012050951976510635	0.0039469411963403206	0.007793130880358075	0.015460373116252072	0.029516921392277917	0.05729575269022615	Comanche	SW
51	52	0.0	0.0	0.0	0.0	0.006659999495444622	0.019453982991021294	0.04884043868815978	0.11743923939767631	Comanche	SW
52	53	0.0	0.0	0.0	0.0	0.0	0.005469467750137818	0.01477711760042276	0.037722846217868054	Comanche	SW
53	54	0.0	0.0	0.0	0.0	0.002007683578328946	0.0060927324747959595	0.015468533059706323	0.03741688692650347	Kiowa	SC
54	55	0.0	0.0	0.0	0.0	0.0016983068007401891	0.004852038493989473	0.011605325845213385	0.026452999584521686	Barber	SC
55	56	0.0	0.0	0.0	0.0	0.008644461404693193	0.0252565074254275	0.06161716566553303	0.14286229887739266	Barber	SC
56	57	0.0	0.0	0.0	0.0	0.00428626824032744	0.012987099379097436	0.03268910069714219	0.07805460138809266	Barber	SC
57	58	0.0	0.0	0.0	0.0	0.0	0.005508951673772223	0.01629578429200783	0.044478923567917855	Harper	SC
58	59	0.0	0.0	0.0	0.0	0.0	0.0013678094320070781	0.004110031116118732	0.011463546832055816	Harper	SC
59	60	0.0	0.0	0.0	0.0	0.008921773642304185	0.02688166140439238	0.0690970560704821	0.16907516801703984	Harper	SC
60	61	0.0	0.0	0.007250046787268543	0.01969816128105624	0.04748153057998654	0.11501677111064436	0.250397571076258	0.5307874898547502	Sumner	SC
61	62	0.0	0.004872481370994794	0.01869194630949516	0.05191864103024789	0.1270866026591027	0.3115068501525503	0.682858377674448	1.4511825518022161	Sumner	SC
62	63	0.0	0.004688492231587442	0.01858615276090573	0.05240609031901771	0.12952471067662172	0.3200796582181431	0.7059755323701693	1.5073006432982474	Cowley	SC
63	64	0.01063569916521316	0.06694335982467302	0.15627945775426305	0.3058125227497709	0.5902202118711772	1.2042651330390794	2.3212023580336387	4.434630089899719	Cowley	SC
64	65	0.0	0.0034753379137027556	0.014760489245906666	0.042961813596279846	0.1081379861796267	0.2713079669602566	0.6060171289755957	1.3101846774741401	Cowley	SC
65	66	0.0	0.0	0.006451793776123774	0.019461001255759575	0.05008630072708378	0.12811921622509045	0.2908542067875778	0.6387269170498784	Allen	E
66	67	0.0	0.0	0.0	0.0	0.006953159410260321	0.0221566837796025	0.05932061016971199	0.15017210623367802	Chautauqua	E
67	68	0.0	0.0	0.0	0.0	0.0	0.0	0.006320673321869279	0.018388567915288114	Cowley	E
68	69	0.0	0.0	0.0	0.0	0.0	0.0	0.0	0.005017435635283062	Montgomery	E
69	70	0.0	0.0	0.0	0.0	0.0	0.0	0.0	0.0	Montgomery	E
70	71	0.0	0.0	0.0	0.0	0.0	0.0	0.0	0.0	Labette	E
71	72	0.0	0.0	0.0	0.0	0.0	0.0	0.0	0.0	Labette	E
72	73	0.0	0.0	0.0	0.0	0.0	0.0	0.0042475589288436194	0.010809366885372011	Labette	E
73	74	0.0	0.0	0.0	0.0	0.0	0.0	0.006789308098224452	0.017128782054537297	Cherokee	E
74	75	0.0	0.0	0.0	0.0	0.0	0.00518406684415294	0.013982968272777013	0.035121445795061115	Crawford	E
75	76	0.0	0.0	0.0	0.0	0.0	0.007776287383833005	0.021619205454433896	0.0558191963080937	Crawford	E
76	77	0.0	0.0	0.0	0.0	0.0	0.005535746689721598	0.01588438281418055	0.04200567374088737	Stanton	SW
77	78	0.0	0.0	0.0	0.0	0.0	0.002882035078951275	0.008097068742346513	0.02100158301433708	Stanton	SW
78	79	0.0	0.0	0.0	0.0	0.0	0.0005117926246749036	0.001492392331297227	0.003993970291738453
79	80	0.0	0.0	0.0	0.0	0.004936432084446743	0.014605330742571256	0.03614758809518966	0.085002428313071	Grant	SW
80	81	0.0	0.0	0.0	0.0	0.003974222304845636	0.011422954537182553	0.027378972442085474	0.06235410915677746	Haskell	SW
81	82	0.0	0.0	0.0	0.0	0.004673487714657543	0.013934484321856398	0.034369873791768354	0.08028723813103049
82	83	0.0	0.0	0.0	0.0	0.005808119071027917	0.017253377234451757	0.04205590999730264	0.09697700472906942	Haskell	SW
83	84	0.0	0.0	0.0	0.0	0.002771017779538542	0.009075019480253509	0.02383373730227591	0.05869823158941664	Gray	SW
84	85	0.0	0.0	0.0	0.0	0.004833990837418354	0.015317104280645278	0.03898626456654526	0.09322191038257953	Gray	SW
85	86	0.0	0.0	0.0	0.011418762066045042	0.02822382996741827	0.062140699289320804	0.12725085742928938	0.26125089120988837	Meade	SW
86	87	0.0	0.0	0.006922743712185948	0.023294403263735088	0.049098109794661185	0.10335883802248173	0.20547053323565728	0.409679830353364	Clark	SW
87	88	0.0	0.0	0.0036027842961111676	0.010801780613768467	0.02772679209205402	0.06919061775190845	0.15273441740381347	0.32654439594984963	Clark	SW
88	89	0.0	0.0012974743668194562	0.002963992005940954	0.008701333743327974	0.02232862980898013	0.056721032586593355	0.12800810367664375	0.28021798111216	Kiowa	SW
89	90	0.0	0.002404690671675452	0.0048943722292955644	0.014128625760303083	0.035748944397793976	0.08910152363931009	0.19771393380611912	0.42628777337099905	Kiowa	SW
90	91	0.0	0.0	0.0	0.0	0.0015565202510479826	0.0047208277878374675	0.012055995607977713	0.029262247639382715	Kiowa	SW
91	92	0.0	0.0	0.0	0.0	0.001140505932876854	0.0034856395386254862	0.008850059934081604	0.021291475688485884	Pratt	SC
92	93	0.0	0.0	0.0031741888072683256	0.009689393811002906	0.019531361453658448	0.04002606883287277	0.0780675468208762	0.15338862775375833	Barber	SC
93	94	0.0	0.0	0.012383645206117382	0.04364543970255142	0.09050880229587455	0.1878165685147146	0.368634052790649	0.7260948777910925	Pratt	SC
94	95	0.0	0.0	0.0	0.0022365766617811244	0.006815855187512895	0.018886161362485436	0.04469192115296907	0.1012383864431763	Kingman	SC
95	96	0.0	0.0	0.0	0.0018235689963951676	0.005523585846596836	0.01570026898209191	0.038344789032521184	0.08985328702156446	Kingman	SC
96	97	0.0	0.0	0.0	0.0	0.0	0.00014258964133392028	0.00041026841064643947	0.001100093858945074	Kingman	SC
97	98	0.0	0.0	0.0	0.0	0.00048411934108820735	0.001560211209234587	0.004213541129871571	0.010758318510812069	Sumner	SC
98	99	0.0	0.0	0.0	0.0013477473707275134	0.004358463727400954	0.013517491170373569	0.03546756517458568	0.08824800483072374	Sedgwick	SC
99	100	0.0	0.0	0.0	0.0010317932039445297	0.0033007971918249178	0.010148032884079861	0.026444677082594407	0.06536578744075393	Sumner	SC
100	101	0.0	0.0	0.0017769010279378048	0.005658348802260063	0.015381403647639418	0.04154948031665868	0.0987625141261123	0.22649823779594605	Cowley	SC
101	102	0.0	0.0	0.0043168877746147085	0.013720470812648999	0.03647178501371779	0.09576416882671765	0.22176990220075116	0.49592945454334875	Cowley	SC
102	103	0.0010189541880142948	0.012588186732506317	0.038022221609399	0.0756268004552735	0.14430531017067497	0.2906248911845481	0.5553593857238465	1.0578249103601356	Cowley	SC
103	104	0.0	0.0	0.0042877883622885835	0.014903827875987619	0.0417574294799576	0.11437356674763195	0.2736691616947409	0.6306180074830684	Cowley	SC
104	105	0.0	0.0	0.0	0.0	0.0007967344134788898	0.0026195399727835245	0.007159565377706596	0.018428467822473874	Elk	E
105	106	0.0	0.0	0.0	0.0	0.0	0.0	0.0036058333428724146	0.010646008594842401	Elk	E
106	107	0.0	0.0	0.0	0.0	0.0	0.0	0.0	0.0017659458758780117	Elk	E
107	108	0.0	0.0	0.0	0.0	0.0	0.0	0.0	0.0022508116664268765	Wilson	E
108	109	0.0	0.0	0.0	0.0	0.0	0.0	0.0	0.0043733646552341745	Neosho	E
109	110	0.0	0.0	0.0	0.0	0.0	0.0	0.0013718003395411839	0.0038242740160561086	Neosho	E
110	111	0.0	0.0	0.0	0.0	0.0	0.0017880858399784772	0.00495626344604344	0.01276864939736032	Neosho	E
111	112	0.0	0.0	0.0	0.0028624673813516244	0.007598792096302567	0.019046049198713562	0.041738588008520365	0.08820700931418049	Crawford	E
112	113	0.0	0.0	0.0	0.003343591648886523	0.009244593183099805	0.0240799941250274	0.05454368058844875	0.11895966355214309	Crawford	E
113	114	0.0	0.0	0.0	0.004232996989320042	0.011871860042120807	0.03148904373706928	0.07255818468713619	0.16096169757287865	Crawford	E
114	115	0.0	0.0	0.0	0.011049486686400975	0.03156727196117659	0.08296087076928646	0.1879919858366678	0.4091153576684577	Stanton	SW
115	116	0.0	0.0	0.0	0.0030645004562208046	0.009044347985117943	0.024546293509464755	0.057187215710693365	0.1277611111492053	Stanton	SW
116	117	0.0	0.0	0.0	0.0024033397734053545	0.006920289015122006	0.018298923500438026	0.04171762705646221	0.09143790456106538	Hamilton	SW
117	118	0.0	0.0	0.0	0.0	0.005232871192377262	0.015209101821213478	0.03711937191453716	0.0861742667748794	Kearny	SW
118	119	0.0	0.0	0.009475318867063034	0.027990152463797865	0.05535699502087416	0.11079575969162962	0.21082005698140208	0.4033762910954735	Haskell	SW
119	120	0.0	0.0	0.01582882485693672	0.05030843406466527	0.10160741315091609	0.2068722567228555	0.4003504690733789	0.7794568279348772	Haskell	SW
120	121	0.0	0.0	0.0	0.0024056410168654153	0.007598537296624065	0.021884241655363266	0.05341754112406464	0.12426732633640665	Finney	SW
121	122	0.0	0.0	0.004935040522669025	0.01609607640575175	0.032541391539308906	0.06593893147889748	0.12728256251380135	0.24787639110380497	Gray	SW
122	123	0.0	0.0	0.0	0.0015672249067755295	0.005649554977572494	0.017288205281348296	0.043606577059427505	0.10398550168454981	Gray	SW
123	124	0.0	0.0	0.0036178381374001593	0.01807587882315673	0.04277071342281479	0.09642517306167872	0.20208416682931424	0.4222208021945878	Ford	SW
124	125	0.0	0.001631620557470003	0.0038408120519074452	0.012135469233263871	0.03246315198193916	0.08383345885863626	0.1900165617989097	0.4157696731723927	Ford	SW
125	126	0.0016502223949287525	0.006525848124429456	0.02299895520372261	0.049978084992750214	0.09897533269077124	0.20490915659683856	0.39997076530695236	0.7774071128841231	Ford	SW
126	127	0.01579828185493733	0.0155914059972499	0.03377011926412752	0.06677975479405819	0.12412248752066492	0.24146602645984483	0.4467376124113565	0.8254374338808929	Ford	SW
127	128	0.0	0.0013129567087374848	0.002761963447189176	0.008590708742968751	0.022829043926199916	0.05880029705066808	0.13334643644499058	0.29238433805475234	Edwards	SW
128	129	0.0	0.0	0.008607966933580374	0.02877803695716943	0.058953238056343844	0.1213874085860031	0.23761505546053258	0.46837646078460493	Edwards	SW
129	130	0.0	0.0	0.0	0.006665852326318782	0.0211087113374426	0.05991403229585559	0.1440964427464336	0.33078630944011683	Edwards	SC
130	131	0.0	0.0	0.0	0.008177845443666645	0.024478962767235882	0.06725646635238741	0.1581299988493879	0.3555684589277847	Pratt	SC
131	132	0.0	0.0030126156396433987	0.02334307842490908	0.05998987232730654	0.12366166583290975	0.264318581940939	0.5314417667526932	1.0655260447444896	Pratt	SC
132	133	0.0	0.0009492947317692505	0.00561885120724061	0.012762025169644262	0.024846278556303673	0.05063061648355216	0.09810177594344907	0.19064592615577033	Kingman	SC
133	134	0.0	0.0	0.0	0.000592859551113023	0.001873358697962411	0.005549801334550993	0.013976224903970595	0.033537361588958106	Kingman	SC
134	135	0.0	0.0	0.0	0.011587604011800354	0.03187032072330275	0.08445832373644283	0.195799711785233	0.4383059132123452	Kingman	SC
135	136	0.0	0.0	0.0	0.0008504385704503597	0.0023690028885691374	0.006377017033846254	0.015000119469019278	0.03405691125249233	Kingman	SC
136	137	0.0	0.0	0.0	0.004940436025342823	0.013705388480168898	0.036912953515940726	0.08720378534830027	0.19945509009877294	Sedgwick	SC
137	138	0.0	0.0	0.0	0.0	0.001252181958517404	0.0043507413264053975	0.012437633219927911	0.03333046573095119	Sedgwick	SC
138	139	0.0	0.0	0.0	0.0	0.0021887422289981646	0.007331133633545173	0.020392052834611905	0.05339202690664286	Sedgwick	SC
139	140	0.0	0.0	0.0010995835696531384	0.0037462480616827793	0.010297126761947608	0.02774743308802788	0.0656621620209199	0.15017990354234217	Butler	SC
140	141	0.0	0.0	0.0016448330335676745	0.005642044668185232	0.015609731537638189	0.04227451434666822	0.10032002489981993	0.2297380057005147	Butler	SC
141	142	0.0	0.0	0.00213387560229966	0.00712599656265742	0.01913768796996459	0.05026506072995821	0.11623370876708182	0.25999534377526595	Greenwood	E
142	143	0.0	0.0	0.0	0.0	0.0	0.00668849992248253	0.018931610977042417	0.05023326497275358	Elk	E
143	144	0.0	0.0	0.0	0.0	0.0	0.0	0.0028538795205373412	0.00857760499093356	Greenwood	E
144	145	0.0	0.0	0.0	0.0	0.0	0.0	0.0	0.001556538619220418	Miami	E
145	146	0.0	0.0	0.0	0.0	0.004401680777629824	0.012176457944561962	0.02818816601997097	0.06199472308281984	Wilson	E
146	147	0.0	0.0	0.0	0.0	0.0021374648037178062	0.0061456194564375975	0.014712148188011845	0.03340226214716411	Neosho	E
147	148	0.0	0.0	0.0	0.0	0.0014155729432149594	0.004047053805895081	0.00967289458045157	0.021995227713703408	Allen	E
148	149	0.0	0.0	0.0	0.0	0.0	0.00277177228687045	0.0076749292355201455	0.019733008775093066	Allen	E
149	150	0.0	0.0	0.0	0.0039848269106024055	0.011044697438374437	0.029015297114051587	0.06629394527079192	0.14578797319208547	Bourbon	E
150	151	0.0	0.022700333091249445	0.08933851946441429	0.17657155373888342	0.3116756719710874	0.5721047708479289	1.0063896011956635	1.7770899731712062	Bourbon	E
151	152	0.0	0.0	0.0	0.007467159127966797	0.020970893148496938	0.05596855118544897	0.12977647740285736	0.28954301714807246	Bourbon	E
152	153	0.0	0.0	0.017343841081255862	0.05424321934315172	0.11370403613137259	0.24186551348491495	0.4841297715504276	0.9679863552586635	Hamilton	SW
153	154	0.0	0.011628264162000914	0.046920999185794524	0.09535785736870714	0.1719315009073502	0.3230320659756902	0.5821204127143511	1.0562856333473485	Hamilton	SW
154	155	0.0	0.0	0.0	0.0005993626559404606	0.0017672616482908574	0.004830415764621906	0.01134968209358148	0.025583921102525234	Kearny	SW
155	156	0.0	0.0	0.010807951399177557	0.03416408890029925	0.06652886361860574	0.1300281351168017	0.24310495974910887	0.4592919211450722	Kearny	SW
156	157	0.0	0.0	0.0	0.005713216841213232	0.018153719214901616	0.05148991493812367	0.12350671422478471	0.2823628479762286	Kearny	SW
157	158	0.0	0.002260136457454775	0.005645479194199554	0.016126550409504982	0.03997161295109441	0.09770045414268674	0.21301573983067867	0.4515108929243173	Finney	SW
158	159	0.0	0.0029451928861745883	0.015191398197927886	0.04020016415994351	0.08416419127291716	0.1813342033257358	0.3656586896192012	0.7331853922546447	Finney	SW
159	160	0.0	0.0018737599714359272	0.004656599330794912	0.01318529135559905	0.03273053883142398	0.08048770495148361	0.17677472910693193	0.37779724026328243	Gray	SW
160	161	0.0	0.0	0.0	0.00296194149077309	0.010033123430968991	0.02966548389305647	0.07331840777987741	0.17215805158667113	Gray	SW
161	162	0.0	0.0	0.00023049103690020014	0.0010808953315694315	0.00244632491501931	0.005357859300845533	0.011026492689497222	0.022755105129610435	Ford	SW
162	163	0.0023943402673076526	0.004905217827431868	0.020438735438339798	0.056329083862744996	0.11910678674242847	0.2564521662252861	0.5156928475823711	1.030490720894502	Ford	SW
163	164	0.05414228319527826	0.05580695995446142	0.12572066654621486	0.25059580675085236	0.4686385844478618	0.9178036411187243	1.709310247165299	3.1798782488391995	Hodgeman	SW
164	165	0.002293540964952486	0.005109774797151802	0.021413265767195794	0.05631266239508327	0.11904670599582584	0.2583600708489472	0.5228623374089545	1.0493236075846475	Edwards	SW
165	166	0.0013628773159353928	0.002553000214721009	0.010071180495034837	0.028894015624704242	0.06192951774013886	0.1347148696623245	0.27309385869592817	0.5495920684693375	Edwards	SW
166	167	0.0	0.0	0.006593991120495335	0.022098426294000807	0.0471329398457936	0.10195540405245736	0.2085776349859188	0.4285341885285221	Edwards	SW
167	168	0.0	0.0	0.01738806232643699	0.05457354419742097	0.11422732609437945	0.24292477429056888	0.48766855483681204	0.9810053683450067	Edwards	SC
168	169	0.0	0.00907081802623616	0.0587386087872398	0.14248141096551675	0.2871695245385771	0.600498076419662	1.1826491405796238	2.3222265980452765	Stafford	SC
169	170	0.0	0.0076243295349067205	0.029652818826540847	0.06365146354846529	0.1254540910871886	0.2588679547599976	0.5038756973911471	0.9770129251846279	Stafford	SC
170	171	0.0	0.0	0.004206194030544875	0.014473512706939955	0.03868144740154313	0.09962785230279377	0.22501245740451578	0.49026057669842593	Reno	SC
171	172	0.0	0.0	0.0016318186184359343	0.005457867122232732	0.014549476106589184	0.03771648928153505	0.0859864090601154	0.18947743638151954	Reno	SC
172	173	0.0	0.0	0.001410878291794454	0.004699133170557954	0.012519558499152969	0.03250058604888664	0.07423709678540708	0.163925940778517	Reno	SC
173	174	0.0	0.012022872704753539	0.04445647131504874	0.08919960300935853	0.1655881311117274	0.32243431802864664	0.5980840035382866	1.1104473153674732	Reno	SC
174	175	0.0	0.0	0.0	0.0032098997016175076	0.008983896549703956	0.024259345707611586	0.05714221884885089	0.12975164224888622	Harvey	SC
175	176	0.0	0.0	0.0	0.0	0.0006736390591923364	0.0023409035482298	0.006642091968093584	0.01763715298728045	Sedgwick	SC
176	177	0.0	0.0	0.0	0.0	0.0	0.0013522261385956673	0.003987045703469739	0.011000831158938598	Butler	SC
177	178	0.0	0.0	0.0	0.0	0.0	0.003639919123115263	0.010321406635932697	0.027487272828314587	Butler	SC
178	179	0.0	0.0	0.0	0.0	0.0012803779928819608	0.0043159673732008665	0.01199665404217683	0.03132338051688857	Butler	SC
179	180	0.0	0.0	0.0	0.0	0.0	0.0040099808892986	0.011224894216391995	0.029496878187200475	Greenwood	E
180	181	0.0	0.0	0.0	0.0	0.0	0.0005676313993748976	0.0015801446213624078	0.004136681809007772	Greenwood	E
181	182	0.0	0.0	0.0	0.0	0.0	0.0	0.0	0.0012399316140960894	Greenwood	E
182	183	0.0	0.0	0.0	0.0	0.0	0.0	0.0028890764368403946	0.00790678567513079	Greenwood	E
183	184	0.0	0.0	0.0	0.0	0.0012878671407795489	0.003673616910613297	0.008753910027877444	0.019812945669570613	Woodson	E
184	185	0.0	0.0	0.004706358768463934	0.014990509941423664	0.028610744435213418	0.053927033619719705	0.09666081624976566	0.17387960330443075	Allen	E
185	186	0.0	0.0	0.0	0.0	0.0013556314068457745	0.003978651778650903	0.009730756495593173	0.02260645981501725	Allen	E
186	187	0.0	0.0	0.0	0.0	0.0	0.0011015081883575784	0.0031305932901155584	0.008237116654408969	Allen	E
187	188	0.0	0.0	0.0	0.001233112300775937	0.0032882833545749873	0.008359344549802384	0.018619243241985783	0.04006635613751373	Bourbon	E
188	189	0.0	0.0	0.0	0.0026416516590436986	0.00708483695901586	0.01815235822169097	0.040744043589236105	0.08835556318382112	Bourbon	E
189	190	0.0	0.0	0.0	0.004326522795666675	0.011967041811782904	0.03148689661112982	0.07217544966501181	0.15939831681971003	Bourbon	E
190	191	0.0	0.0	0.0	0.010534746461354908	0.03144820912727786	0.08518983449081702	0.19741512903646957	0.438061588352787	Hamilton	SW
191	192	0.0	0.0	0.0	0.004092827716391484	0.012266441553823759	0.03349719019450682	0.07827642383940336	0.17521711574827248	Hamilton	SW
192	193	0.0	0.0	0.0	0.0009123224315669523	0.002778976522767825	0.007771466363252577	0.01859903339230281	0.0426820352342175	Hamilton	SW
193	194	0.0	0.0	0.0	0.0	0.006204350230274008	0.019205146904927417	0.049114741656531576	0.11881091782584516	Kearny	SW
194	195	0.0	0.0	0.0	0.0068209701257516174	0.02138951494568253	0.06070744270979574	0.14621863344833455	0.3359591801999346	Finney	SW
195	196	0.0	0.0034623267818255413	0.019131745214739298	0.054516130858229345	0.11482916217934332	0.2471219457822222	0.49798063758074107	0.9985477349810642	Finney	SW
196	197	0.012269969578466957	0.012056346194612561	0.02636827584005909	0.051068126195739486	0.09287373889723341	0.17694999204139492	0.322037553344149	0.5871566620144825	Finney	SW
197	198	0.0	0.003354885042737731	0.01720135981556424	0.04630848466416751	0.0942499164236437	0.1972365118454504	0.3899265957727632	0.7713286724518613	Finney	SW
198	199	0.0	0.0	0.007998602556376086	0.02429483496020682	0.05134220420486828	0.11116131007706677	0.227347818414328	0.4662768785586373	Finney	SW
199	200	0.0	0.0	0.0036528673232449666	0.018834834381082063	0.045646822640536794	0.10549594620674053	0.22566102213374095	0.480071907483017	Hodgeman	SW
200	201	0.0	0.0032304707522545087	0.014690586618711034	0.04891545939412606	0.11003243981107429	0.24731338666932348	0.5159157609948918	1.0682195754499053	Hodgeman	SW
201	202	0.0	0.002016085637046608	0.008006173656702765	0.025488412697822854	0.05725247847810107	0.12925883922904532	0.2705257424827526	0.5613244244389385	Hodgeman	SW
202	203	0.0	0.0029682412141144652	0.006328918019364296	0.01976685382141051	0.05330195569762381	0.13940951221577352	0.32050413014215906	0.7121829443704524	Pawnee	SW
203	204	0.0	0.0	0.011209653330577598	0.047906725110864315	0.10891557032175934	0.24244086738166323	0.5046436290206562	1.0487398511608725	Pawnee	SW
204	205	0.0	0.0	0.0058467577620699195	0.023968828820045397	0.05634593230268439	0.1314441877160274	0.28374789885317037	0.6076487947280155	Pawnee	SW
205	206	0.0	0.0	0.0	0.008487618258231732	0.026451013650523048	0.07511857718393444	0.18138465330008424	0.4180407378149526	Stafford	SW
206	207	0.0	0.0029604226692951678	0.017373240936032052	0.04073158973078494	0.08168647506365699	0.17100039470359205	0.33812102277678147	0.6678313397086452	Stafford	SC
207	208	0.005459485558111468	0.04687765275774098	0.13589823213444496	0.2642584484332066	0.4902742417877704	0.9577420360406131	1.7836630062754257	3.3263848092618855	Stafford	SC
208	209	0.0018530827156965832	0.01637532094559794	0.04726505555635944	0.09260594579850333	0.1740819180683127	0.34554049235911555	0.6534349496540445	1.2376788503218545	Reno	SC
209	210	0.0	0.0	0.0016143283158869535	0.005338775761172607	0.014321436751507776	0.0375887318190548	0.08677848780777045	0.1935918305313341	Reno	SC
210	211	0.0023578121559016765	0.020590281150005926	0.055992895912100694	0.10346171784429406	0.18351628815675575	0.3426332504236376	0.6139011257024327	1.1054833812423213	Reno	SC
211	212	0.0	0.0	0.003470341289747223	0.011636276170771313	0.030943256637365787	0.07993694212493385	0.18150444406715951	0.39791306831309065	Reno	SC
212	213	0.0	0.0	0.0033247881905609424	0.011625246910539205	0.031566211094697406	0.0828140872120816	0.19021958667826339	0.42141885114013783	Harvey	SC
213	214	0.0	0.0	0.0	0.0	0.0	0.008393373237494138	0.02343869716188192	0.06126831981531363	Ottawa	SC
214	215	0.0	0.0	0.0	0.0	0.0	0.0	0.0019071399091156903	0.005783188101322875	Harvey	SC
215	216	0.0	0.0	0.0	0.0	0.0	0.0	0.0	0.008719854561516763	Butler	SC
216	217	0.0	0.0	0.0	0.0	0.0	0.0	0.0010330909369015077	0.0031332151229636744	Chase	SC
217	218	0.0	0.0	0.0	0.0	0.0	0.0	0.0	0.0029224229558544013	Chase	E
218	219	0.0	0.0	0.0	0.0	0.0	0.0	0.0	0.0029411952458569712	Chase	E
219	220	0.0	0.0	0.0	0.0	0.0	0.0	0.0	0.0	Greenwood	E
220	221	0.0	0.0	0.0	0.0	0.0	0.0	0.0	0.003312785525232516	Greenwood	E
221	222	0.0	0.0	0.0	0.0	0.0007609036803356281	0.0022059462124885635	0.00534587177082984	0.012304672946922427	Coffey	E
222	223	0.0	0.0	0.0	0.0	0.003922999997235925	0.011549066744254065	0.02836629934320473	0.06610117688747416	Coffey	E
223	224	0.0	0.0	0.0	0.0	0.001964610738252229	0.005913245648906845	0.014795005398942204	0.03506409965877097	Anderson	E
224	225	0.0	0.0	0.0	0.0	0.0	0.003291876472466064	0.009287628292207868	0.024299701166740826	Anderson	E
225	226	0.0	0.0	0.0	0.0	0.0	0.0028351663752692537	0.007874339149066122	0.020390895020725403	Bourbon	E
226	227	0.0	0.0	0.0	0.0	0.0	0.004818900571195371	0.013160562081195794	0.03356326611130908	Linn	E
227	228	0.0	0.0	0.0	0.0	0.0	0.003687200679069086	0.010260377801114594	0.026622899903641698	Linn	E
228	229	0.0	0.0	0.022901032965442523	0.06919046254355939	0.1395965587137216	0.2870437263976126	0.5613937220673646	1.104802428138921	Greeley	SW
229	230	0.0	0.0	0.0	0.0	0.008616208726746313	0.02506991130656495	0.06116180244067017	0.1420304175172934	Greeley	SW
230	231	0.0	0.0	0.0	0.0	0.0022434927067363974	0.0070400866266399735	0.018239805082968664	0.044666309080431545	Wichita	SW
231	232	0.0	0.0	0.0	0.0	0.00262875197893416	0.00798672015765217	0.020175165949516544	0.048337253174956955	Kearny	SW
232	233	0.0	0.0	0.003133125673696259	0.010773363635306798	0.022111122910438274	0.045468020971993844	0.08895651512704399	0.1754161839186066	Hamilton	SW
233	234	0.0011663082791381074	0.002795722063358863	0.013073529469179017	0.03382882113817388	0.07044287294316763	0.15118464301909915	0.30384730187390957	0.6072299618858605	Finney	SW
234	235	0.0	0.004777872234121881	0.02566139654284357	0.07190968326136997	0.15357929988647642	0.33658324015558	0.6891005095836055	1.4022673145984204	Lane	SW
235	236	0.0	0.00122347693987936	0.003031423893457478	0.010126180605469824	0.027560400696092616	0.07225721270673939	0.16602427463545946	0.36824220098994626	Lane	SW
236	237	0.0	0.0	0.0050209194665109804	0.020095732806394328	0.046721439040623015	0.10764080073648889	0.22941663358599443	0.4847823212837362	Lane	SW
237	238	0.0	0.0	0.010652722425095885	0.044627311632634066	0.10641217556493406	0.24970943460811304	0.5400645814615109	1.1562361304870217	Hodgeman	SW
238	239	0.0	0.0	0.0025711726038317004	0.012140391662735553	0.029982077314115323	0.07168665158086636	0.15759393349521306	0.34288613393733525	Ness	SW
239	240	0.0	0.0	0.0	0.0043540911602097864	0.014619706458744143	0.04457108516064815	0.11408530245840355	0.27725330984720786	Hodgeman	SW
240	241	0.0	0.0	0.0	0.001287340095877246	0.004360668470681655	0.013605706891369506	0.035570672003836595	0.0880956478025613	Pawnee	SW
241	242	0.0	0.0018305170504661697	0.0036312031041946264	0.01100811108555825	0.029386352311790213	0.07647811204330594	0.1756474136226458	0.3909353663871706	Pawnee	SW
242	243	0.0	0.0016867136788455816	0.008098875945238119	0.02430744570881921	0.05247073867331344	0.11519657762230039	0.2364264315839278	0.4831570710125816	Rush	SW
243	244	0.0	0.0	0.0037541205859282114	0.011576345750367924	0.029933528202201767	0.075808198298305	0.17011801098072515	0.37028446700664525	Pawnee	SC
244	245	0.0	0.0	0.004962914249976948	0.017658353056890966	0.04817152517586763	0.12629852815482345	0.2896362627012147	0.6406715167545556	Barton	SC
245	246	0.0	0.0	0.0033398198607783765	0.01146174597912219	0.031034355881588347	0.08148649897763409	0.18761212772224872	0.4168641229126964	Barton	SC
246	247	0.0	0.0	0.0010658557837276267	0.003684549650774063	0.010060673172828006	0.026677851700741387	0.06199496361846813	0.1390415685250363	Rice	SC
247	248	0.0	0.0	0.001670856619024287	0.0054343298676282	0.014436701397159805	0.037611204915833786	0.08639135082955518	0.19200787063306074	Rice	SC
248	249	0.0	0.0	0.005471854484467981	0.018154041737621703	0.04864939030517058	0.12735077016305985	0.2931030576445292	0.6516948916631148	Rice	SC
249	250	0.0	0.024707214871009797	0.08337818024727464	0.16711715736918203	0.31483991190687743	0.6220333181837824	1.1657401968349141	2.179596945067564	McPherson	SC
250	251	0.0	0.0	0.0	0.0015418716195115434	0.004287282848520297	0.01154361452173664	0.027122466971798393	0.06137355283640257	McPherson	SC
251	252	0.0	0.0	0.0	0.0	0.0007912268151205624	0.00268692819752944	0.007461412250634478	0.019386083339794746	Marion	SC
252	253	0.0	0.0	0.0	0.0	0.0	0.0	0.00041580393901693644	0.0012670897888276498	Marion	SC
253	254	0.0	0.0	0.0	0.0	0.0	0.0	0.0	0.0	Marion	SC
254	255	0.0	0.0	0.0	0.0	0.0	0.0	0.0	0.0	Chase	SC
255	256	0.0	0.0	0.0	0.0	0.0	0.0	0.0	0.0	Chase	SC
256	257	0.0	0.0	0.0	0.0	0.0	0.0	0.0	0.0	Lyon	SC
257	258	0.0	0.0	0.0	0.0	0.0	0.0	0.0	0.0	Lyon	E
258	259	0.0	0.0	0.0	0.0	0.0	0.0	0.0	0.002240117778811173	Lyon	E
259	260	0.0	0.0	0.0	0.0	0.0	0.0006038311903638094	0.0017107677950127494	0.004488221131586454	Coffey	E
260	261	0.0	0.0	0.0	0.002839389088615278	0.00785600273805991	0.020492580508465846	0.04645296520601005	0.10130377494138795	Coffey	E
261	262	0.0	0.0	0.0	0.001659382570722415	0.004699224464185419	0.012538787955582128	0.02896921033014869	0.06429683889699372	Anderson	E
262	263	0.0	0.0	0.0	0.003237075772931492	0.009039280559377269	0.02373160618616939	0.05407035133929404	0.118499514965144	Anderson	E
263	264	0.0	0.0	0.0	0.0	0.0	0.0007099257811802774	0.0020201860410024274	0.0053331878783791494	Linn	E
264	265	0.0	0.0	0.0	0.0	0.0	0.0	0.0	0.00466855553349754	Linn	E
265	266	0.0	0.0	0.0	0.0	0.0	0.0	0.0	0.008441625563473774	Linn	E
266	267	0.0	0.0	0.0	0.0	0.00963566180367473	0.029941176962479554	0.07753022421965504	0.1904671565895254	Greeley	SW
267	268	0.0	0.0	0.0	0.0	0.004632627251084911	0.01369387991310051	0.03399537806399922	0.08038291434328995	Greeley	SW
268	269	0.0	0.0	0.003066364407571544	0.009782048477195774	0.018995874654466186	0.03692673337368521	0.06870380941686877	0.12930184103305803	Greeley	SW
269	270	0.0	0.0	0.0	0.0014021674684652654	0.004942833039863181	0.014896263595059871	0.03725412233102551	0.0883377607231722	Wichita	SW
270	271	0.0	0.0	0.0	0.006485010786464323	0.020151321516295163	0.056578240640194115	0.13505455641607544	0.30803421126091807	Scott	SW
271	272	0.0	0.0	0.006445547671954786	0.019049449216449747	0.03994675982270837	0.08569750239403313	0.17303804827308517	0.34925590317388694	Scott	SW
272	273	0.0	0.0	0.0017190034630857327	0.007760919905142503	0.02347352126820411	0.06524584579354596	0.1550868973508914	0.35261940607568576	Lane	SW
273	274	0.0	0.0025305312541398723	0.018252176177745206	0.04918926878895179	0.10351074184997051	0.22536559005482035	0.4609402573812418	0.9402561463416775	Lane	SW
274	275	0.0036092932061591175	0.009643717721186126	0.04480564772675791	0.11513465099894966	0.24174338421106323	0.5232489877645576	1.0588167738468126	2.129115740795075	Lane	SW
275	276	0.0012860496509914914	0.003241243887916782	0.014605846291859126	0.03897677594985549	0.08477803210932637	0.18967843132608672	0.39407791546873533	0.8104546958242522	Ness	SW
276	277	0.003723108071319666	0.0069790537059359215	0.0273661826377133	0.07689419007188854	0.16657068356255125	0.3687651565168816	0.7604481567344009	1.556769321020373	Ness	SW
277	278	0.0	0.0005914320719688513	0.001243716403289027	0.003932821353042313	0.010633991341895889	0.027857668046414624	0.06417932788690753	0.14303187168907738	Ness	SW
278	279	0.0	0.0017345138662817302	0.0034834429692332386	0.01041650705196832	0.02776813451087291	0.07326940161424565	0.17124853466178291	0.38835420619005007	Rush	SW
279	280	0.0	0.0021200342884414723	0.00472496101268294	0.014242627519147559	0.037535688713072606	0.09792615886247359	0.22627127572040923	0.5067208086450161	Rush	SW
280	281	0.027728370648576344	0.02755368768577115	0.060630077116323476	0.11825245156776236	0.2166990335475562	0.4167569635784873	0.7658872847340366	1.4113091299110179	Rush	SW
281	282	0.0	0.007761955502113538	0.03806779741080999	0.08851934894802312	0.17771716195487966	0.37403826969108483	0.7448059754050341	1.483078504764773	Rush	SW
282	283	0.0	0.0	0.001291677938718252	0.005100315789891187	0.01488458974041969	0.04130495396910138	0.09901399107440903	0.22774700500968686	Barton	SC
283	284	0.0	0.003117494995609586	0.016454507408295387	0.03540036887223665	0.06716741099396782	0.13424424660100065	0.25675167393556675	0.4945799884033522	Barton	SC
284	285	0.0	0.0	0.0	0.004970772745470616	0.014556917935624544	0.040260066377354076	0.09609336290806011	0.22010647602271555	Lyon	SC
285	286	0.0	0.0	0.0	0.004688552124097024	0.013924488545778059	0.03907199110528459	0.09436035456020883	0.2183892086884888	Barton	SC
286	287	0.0	0.0	0.004056769226422541	0.0150580358239385	0.04143906483610291	0.10866036086552869	0.24842741885129113	0.5472037400536591	Ellsworth	SC
287	288	0.0	0.0	0.0020357776517431992	0.007639961892838313	0.02139156236688098	0.05718325084657739	0.13295259719882313	0.29741838116240427	McPherson	SC
288	289	0.0	0.0	0.0040662123748739665	0.01479738535915303	0.04091896210455026	0.10864903063982605	0.25168930893516045	0.5617603420874829	McPherson	SC
289	290	0.0	0.0	0.0	0.0	0.0	0.004453151798720986	0.012518064389035069	0.03285650896082105	Marion	SC
290	291	0.0	0.0	0.0	0.0	0.0	0.0	0.0	0.005372758788174596	Marion	SC
291	292	0.0	0.0	0.0	0.0	0.0	0.0	0.0	0.0026187607839459645	Marion	SC
292	293	0.0	0.0	0.0	0.0	0.0	0.0	0.0	0.0009758124988348534	Chase	SC
293	294	0.0	0.0	0.0	0.0	0.0	0.0	0.0018293876892336548	0.004868461382744453	Chase	SC
294	295	0.0	0.0	0.0	0.0	0.0	0.0	0.0	0.003976112724836188	Lyon	E
295	296	0.0	0.0	0.0	0.0	0.0	0.0	0.0	0.0003404983131152158	Lyon	E
296	297	0.0	0.0	0.0	0.0	0.0	0.0	0.0	2.3449671545996958e-05	Coffey	E
297	298	0.0	0.0	0.0	0.0	0.0	0.001391135319292169	0.003906485021386639	0.010199768329945385	Osage	E
298	299	0.0	0.0	0.0	0.0007528744679030063	0.002122322316245843	0.00562697834044391	0.012930663424753283	0.028566909926192527	Coffey	E
299	300	0.0	0.01138583251524336	0.04602579357815104	0.09386970082667215	0.1697436623568361	0.31849977177802014	0.5702095086350198	1.0222307154405954	Franklin	E
300	301	0.0	0.0	0.0	0.0019667299931740287	0.005505914518078643	0.014530829323045669	0.03326357451835164	0.07318991332537664	Franklin	E
301	302	0.0	0.0	0.0	0.0	0.0	0.0010999716750546779	0.0030577825434934753	0.00790506112789465	Miami	E
302	303	0.0	0.0	0.0	0.0	0.0	0.0	0.0	0.0007784802042137987	Miami	E
303	304	0.0	0.0	0.0	0.0	0.0	0.0	0.0	0.0	Miami	E
304	305	0.0	0.0	0.0	0.009125040575816208	0.02739944695645896	0.07845434222312382	0.19375357526821646	0.4595656165338292	Greeley	SW
305	306	0.0	0.0	0.0	0.003630270682428278	0.010917576071787389	0.030181214958467494	0.07161639672086302	0.163166826659843	Wallace	SW
306	307	0.0	0.0	0.0	0.003032604774240602	0.009415692055883855	0.02648153376982399	0.06342054841201647	0.14533279037443247	Logan	SW
307	308	0.0	0.0	0.0	0.0018497253312874744	0.006564132862280967	0.01970898171049049	0.049017273138468605	0.11555714144170151	Logan	SW
308	309	0.0	0.0	0.0023879190356773388	0.008601736385386532	0.018451126079426575	0.0394049548545187	0.07934938234242479	0.16036567345325173	Logan	SW
309	310	0.0	0.0	0.025771158986698062	0.06878362776711108	0.13804661377824293	0.28596732695518273	0.5628096659303419	1.1136229747415516	Scott	SW
310	311	0.0	0.0	0.009805279760069913	0.03172884443623078	0.06877122278126324	0.1514345422223655	0.3124831356812748	0.6435743536653781	Scott	SW
311	312	0.0	0.0004835055978843836	0.003487684293307695	0.009140247228718586	0.018772298556810497	0.03997828800589217	0.08042366810497899	0.16187457842926195	Gove	SW
312	313	0.002207239479393418	0.013001699981876043	0.03798102628471971	0.07821718900320429	0.15341615792925692	0.3168876207408097	0.6191294717595099	1.2065986093347743	Gove	SW
313	314	0.0172372379520687	0.01651321704800198	0.03701417609760179	0.07212588836841495	0.13113885309240886	0.2511463135485719	0.4620064398134313	0.8558072543644057	Ness	SW
314	315	0.0007380453849626384	0.0014174870834940372	0.005401132321487072	0.014687381140762613	0.03192179108467776	0.07114926437328567	0.14721202739237013	0.3014068622498283	Trego	SW
315	316	0.025605021067188684	0.0231640862842561	0.04942065966577674	0.09712246886672167	0.1776781507185391	0.3427698988326005	0.635828887635362	1.1892721306192648	Trego	SW
316	317	0.0037685941381608067	0.008326272232616101	0.03348433155183216	0.08538659732868445	0.18003217975393845	0.3921544696156999	0.7977228568292968	1.6101347949411269	Ness	SW
317	318	0.0015375191268527427	0.002468114555375466	0.00605997108566336	0.0173325917060903	0.04299360132916455	0.10596548826901295	0.2334226387711568	0.499890572435913	Ellis	SW
318	319	0.0011747616797746932	0.001977105054694632	0.005317937301037047	0.014612180362485619	0.03554346200140873	0.08669586243506155	0.18993231755986464	0.4054426626112801	Rush	SW
319	320	0.0	0.00035413791293805905	0.0010754031303299432	0.0032361844515973277	0.008295725560696268	0.02103920668597191	0.04741962730332137	0.10373929491219042	Russell	SC
320	321	0.0	0.0	0.0024012803993759316	0.00997885156727638	0.028882948841694882	0.07824340077876221	0.18300409952174698	0.4108513487302649	Barton	SC
321	322	0.0	0.003840680331267601	0.02688490509431152	0.06449786490146645	0.12843647578106646	0.26667133256671305	0.5240929289380559	1.0303141553988102	Russell	SC
322	323	0.0	0.01470434461519651	0.06153858400864194	0.13282915591610106	0.2593987103076667	0.5312172608147647	1.0307061158516477	1.9999159763905556	Ellsworth	NC
323	324	0.0	0.0	0.0	0.0011227723980079458	0.0033978937627945254	0.00967368485359106	0.023636871913588826	0.055319055160496906	Ellsworth	NC
324	325	0.0	0.0029824802900979427	0.023221268042668605	0.05566126761022595	0.10741510744443976	0.2160849231693998	0.41522042924497304	0.8039231240780307	Saline	NC
325	326	0.0	0.003095315134315148	0.01903234537164062	0.0421644713603524	0.0792120422537954	0.15540910462222965	0.2915454739224927	0.5504895481847836	Saline	SC
326	327	0.0	0.0	0.0	0.0024853684158570176	0.007566659063760613	0.02151886738130551	0.05244203895585454	0.12241323699907869	Saline	SC
327	328	0.0	0.0	0.0	0.0	0.0	0.002166932823378332	0.0061487604770406054	0.01625228867544649	Dickinson	SC
328	329	0.0	0.0	0.0	0.0	0.0	0.0	0.0	0.0028313968131830265	Dickinson	SC
329	330	0.0	0.0	0.0	0.0	0.0	0.0	0.0	0.004856147159856111	Dickinson	E
330	331	0.0	0.0	0.0	0.0	0.003495797203221322	0.00941514863481193	0.021550512309491076	0.04709349110581536	Morris	E
331	332	0.0	0.0	0.0	0.0	0.0012146754731696744	0.003411224679270884	0.008082786136129342	0.018232056381657317	Morris	E
332	333	0.0	0.0	0.0	0.0	0.0	0.0033918255308897447	0.007992096309816739	0.017965442207731035	Lyon	E
333	334	0.0	0.0	0.0	0.0	0.0	0.0	0.002008944728224979	0.005448451996199993	Lyon	E
334	335	0.0	0.0	0.0	0.0	0.0	0.0	0.001361480426146661	0.003795492138117171	Lyon	E
335	336	0.0	0.0	0.0	0.0	0.0	0.0020235703002155227	0.005728284782887995	0.0149932173299657	Osage	E
336	337	0.0	0.0	0.0	0.002135442110133732	0.0059906889637804175	0.015845146258030986	0.03636512283940831	0.08027863052892567	Osage	E
337	338	0.0	0.0	0.0	0.0033362735515275774	0.009474851685494733	0.025307311924862096	0.0584920059122048	0.12982893387492522	Franklin	E
338	339	0.0	0.0	0.0	0.0015357764164059106	0.004273200740284926	0.011209398989046784	0.02553294821523603	0.05593752455282433	Douglas	E
339	340	0.0	0.0	0.0	0.0	0.0	0.0017934699409385996	0.005008781704675453	0.013019566114902742	Leavenworth	E
340	341	0.0	0.0	0.0	0.0	0.0	0.0	0.0	0.0	Miami	E
341	342	0.0	0.0	0.0	0.0	0.0	0.0	0.0	0.0	Miami	E
342	343	0.0	0.0	0.005143263606735253	0.019732486636684334	0.05775529696157993	0.16062601820121483	0.3858840860869292	0.8892184828916435	Wallace	NW
343	344	0.0	0.010111567304123258	0.040895586079209366	0.08738386347000139	0.16765754499502655	0.33891958699865476	0.6545526804071047	1.2717908878986999	Wallace	NW
344	345	0.0	0.0	0.008995016700987332	0.02876071024236251	0.06093422448649002	0.1315665839099455	0.2680428678089824	0.5472085521821509	Wallace	NW
345	346	0.0	0.0	0.003836815138416464	0.017985081052908847	0.0411936734352394	0.09195326197400948	0.1927675395570477	0.40514734840532013	Logan	NW
346	347	0.0	0.0	0.003386972172933901	0.018127581131402858	0.042856890031817044	0.09638960873169752	0.20238083161348366	0.4252095907227186	Logan	NW
347	348	0.0	0.0	0.003448050421161213	0.019118593244701568	0.04662130281623424	0.10689295290013637	0.22679058628446164	0.4792404636597735	Logan	NW
348	349	0.0	0.0	0.005001243952246762	0.021574859218718302	0.04959393119914712	0.11192003101785333	0.23515547708384685	0.4924455195641391	Gove	NW
349	350	0.0	0.002877924503888016	0.020236486735569027	0.0573025031435807	0.12523109331206939	0.28184860909623993	0.5917059852185745	1.2343646601875065	Gove	NW
350	351	0.0015167307219525205	0.003954986464270968	0.017163151315463848	0.044565031987664885	0.09702812461423733	0.21802569680442557	0.4543761262597593	0.9359683691626761	Gove	NW
351	352	0.005715072726374393	0.012912023647305988	0.04702618121723475	0.11480516688796881	0.24459768836119422	0.5396697782686233	1.1063200300334668	2.2404228676504196	Trego	NW
352	353	0.005685432087142044	0.0106275186542739	0.03495334916465336	0.08700921880031011	0.18776107009303541	0.41724694669999224	0.8576543787426103	1.7369524136825354	Trego	NW
353	354	0.0015872512237014693	0.0031422016904190187	0.012163612051004826	0.03357984691977281	0.07465008027552045	0.17017667505289086	0.3584045807412095	0.7446128643380047	Trego	NW
354	355	0.0030874104706485805	0.005946043437277104	0.02148478803332701	0.05426567927815445	0.11497850215728239	0.2511130145404573	0.5106047891045504	1.0281584337693799	Trego	NC
355	356	0.01733604027008379	0.020521856567854983	0.04624920983222668	0.08854381607734806	0.16213797906753324	0.3128782107463377	0.5775959458580521	1.0697257135620097	Ellis	NC
356	357	0.0017073349055984086	0.008545438939498455	0.03125565115813034	0.06643623861163375	0.1294143970477997	0.2660898335074978	0.5204224576520476	1.020426941776075	Wallace	NC
357	358	0.0	0.0058918529561584505	0.04197266151080459	0.10574676859882207	0.21573338146640872	0.4588909625630284	0.9224111847487285	1.854359185154425	Logan	NC
358	359	0.0	0.0023396963419515943	0.01867144754596778	0.04830997836713087	0.0971979702427379	0.203075202062103	0.402578493894854	0.8009054459191342	Russell	NC
359	360	0.0	0.004214795903352827	0.017472514731350544	0.03731835965463182	0.07168341541070228	0.14465671832884885	0.278142022186503	0.5370600279382198	Russell	NC
360	361	0.0	0.0	0.0013142247695317679	0.005284437132864125	0.015289073366483689	0.041783598389558724	0.0987676726271129	0.22433675081232543	Lincoln	NC
361	362	0.0	0.0	0.0	0.005594315575150978	0.016920725526089787	0.04811419545097882	0.1175395964474273	0.2753702201932565	Lincoln	NC
362	363	0.0	0.0	0.0	0.006551813720084485	0.019825518321170993	0.055237190966247254	0.13191566929012005	0.302196454914064	Saline	NC
363	364	0.0	0.0	0.0	0.0026446198943875137	0.00798508496776224	0.02211107503390526	0.052460056415236316	0.11941391958796452	Saline	NC
364	365	0.0	0.0	0.0	0.0	0.0022161940202542947	0.006102044291186195	0.014457642494290001	0.0329098061189804	Saline	NC
365	366	0.0	0.0	0.0	0.0	0.0	0.0	0.002060589964835758	0.00564095482331284	Dickinson	NC
366	367	0.0	0.0	0.0	0.0	0.0	0.0	0.0	0.0006453082001921882	Dickinson	NC
367	368	0.0	0.0	0.0	0.0	0.0	0.0	0.002415840482649007	0.006491077014440864	Geary	E
368	369	0.0	0.0	0.0	0.0	0.003642699010996619	0.010281480122706323	0.0244794288608886	0.05548717132620998	Geary	E
369	370	0.0	0.0	0.003717902884996569	0.009984395670035073	0.018704307297612334	0.03549620223919579	0.06411265282122128	0.11606432628288847	Geary	E
370	371	0.0	0.0	0.0	0.0	0.0011691679324463361	0.003272004039262992	0.007740428802279404	0.017456467841950995	Wabaunsee	E
371	372	0.0	0.0	0.0	0.0	0.0	0.0	0.0042251974024737375	0.011337839705742923	Wabaunsee	E
372	373	0.0	0.0	0.0	0.0	0.0026786171216224034	0.007344238623494004	0.017063003245044336	0.03786905546991737	Shawnee	E
373	374	0.0	0.0	0.0	0.0	0.0028345907153388672	0.008035456669141764	0.019250241937716937	0.043974203719853375	Osage	E
374	375	0.0	0.0	0.0	0.0	0.0026173175245273006	0.007477674166965818	0.018040846310174236	0.04149764095211108	Douglas	E
375	376	0.0	0.0	0.0	0.0	0.0	0.0013890007286191668	0.0038999543270116237	0.010153336055943603	Douglas	E
376	377	0.0	0.0	0.0	0.0	0.0	0.0	0.004016473246425364	0.010559332744016835	Douglas	E
377	378	0.0	0.0	0.0	0.0	0.0	0.0	0.00254400753953241	0.006697120642378554	Johnson	E
378	379	0.0	0.0	0.0	0.0	0.0	0.0	0.0	0.0	Johnson	E
379	380	0.0	0.0	0.0	0.0	0.0	0.0	0.0	0.0	Johnson	E
380	381	0.0066650977471284035	0.012901871617041859	0.04545882886151525	0.11335342942986185	0.2409623450007988	0.5283771169788529	1.0768404974214438	2.170047094940318	Sherman	NW
381	382	0.004155706172115443	0.009495164250327892	0.03991517192079932	0.10171629644699846	0.21433595155859186	0.4668879405258681	0.9502671251893484	1.9204045468132211	Sherman	NW
382	383	0.0	0.0016366511923930317	0.004495090818360987	0.014891673314790516	0.040091907101943665	0.10437331604847133	0.23885392733317842	0.5285086081817898	Wallace	NW
383	384	0.0	0.0	0.012075247888184558	0.038194183281889595	0.08513301269920755	0.19375112054433596	0.41079045893196847	0.8657191294931693	Logan	NW
384	385	0.0	0.0	0.006707829270630721	0.0313348570006157	0.07542995275968631	0.17619150088957122	0.3803436593552808	0.814934937841922	Gove	NW
385	386	0.0	0.0	0.002366099563398842	0.011305914788944015	0.028452027028978342	0.06933768243148396	0.1545885452134964	0.3402065870164083	Thomas	NW
386	387	0.0	0.0	0.004381902785762746	0.020073608312404533	0.050195838453697766	0.12229931943602264	0.2728197994306344	0.6007329535753684	Sheridan	NW
387	388	0.0	0.0	0.016385246463405233	0.06009552533212392	0.14085809952124898	0.33208746830164004	0.7236037573115358	1.5597053562594865	Sheridan	NW
388	389	0.0014841034151639946	0.003278660159404318	0.012612997046744338	0.034049401229256274	0.07706933702682266	0.17937614311436492	0.38376345590368827	0.806659772922568	Gove	NW
389	390	0.010995379135889586	0.014080266956836233	0.03259141752757718	0.06546351733934609	0.12637209631106144	0.2574404864638177	0.4968183500753541	0.9539540839488264	Sheridan	NW
390	391	0.027687642380541118	0.02692440234383182	0.06004196971013439	0.12120169943525562	0.22993445363461917	0.46096860003854934	0.8820276086220865	1.6914139689667052	Trego	NW
391	392	0.0	0.004098802975683853	0.019715282713416278	0.056099504973370955	0.12623355371638403	0.29172856553873006	0.6224624358638501	1.3100186939063516	Graham	NW
392	393	0.0	0.007263608914001107	0.0361743030041265	0.0990029149978491	0.21906737930571119	0.49996475596119627	1.0575182836343895	2.211409596612287	Ellis	NC
393	394	0.0004995615394741986	0.0015577524872824535	0.007418037363630315	0.01926181870357388	0.04245138964812685	0.09669426412681241	0.20372456922043594	0.4236586534469924	Rooks	NC
394	395	0.0011153762264108904	0.005523586232642597	0.020745062149522486	0.04533940101990095	0.09019712280028629	0.1884602481229833	0.37230334862376513	0.7345015165831367	Ellis	NC
395	396	0.0	0.0	0.013185356853490425	0.03885963251315052	0.08601185661146182	0.1960205453474932	0.4157854280836509	0.8754454022896381	Russell	NC
396	397	0.0	0.0	0.021763853527453705	0.06953975107298722	0.15023299300665446	0.33088870938680676	0.6833551548099847	1.4083002150100568	Russell	NC
397	398	0.0	0.0	0.015787278953883228	0.04706817441392667	0.10120973766536408	0.2234080903422622	0.46214911781492557	0.9532335718767581	Russell	NC
398	399	0.0	0.0	0.0	0.0045996580203696855	0.014292401713377553	0.04080501799753982	0.09938719845051466	0.23158628287059674	Lincoln	NC
399	400	0.0	0.0	0.0	0.0	0.004960872935537072	0.015730592233201644	0.041455893729609075	0.1033567903291786	Lincoln	NC
400	401	0.0	0.0	0.0	0.0	0.0	0.0049455296528232995	0.014686737041568301	0.040178288566474006	Ottawa	NC
401	402	0.0	0.0	0.0	0.0	0.0	0.00142819910465259	0.004234412404497051	0.011559196028903129	Ottawa	NC
402	403	0.0	0.0	0.0	0.0	0.0	0.0	0.0034739380222855746	0.009503175631030801	Ottawa	NC
403	404	0.0	0.0	0.0	0.0	0.0	0.0	0.0	0.002571345791841899	Dickinson	NC
404	405	0.0	0.0	0.0	0.0	0.0	0.0	0.0	0.0	Dickinson	NC
405	406	0.0	0.0	0.0	0.0	0.0	0.0	0.002539683948202561	0.006984500478182572	Clay	E
406	407	0.0	0.0	0.0	0.0	0.0023658564322234913	0.006537459135258587	0.015326631607401064	0.03429621076743094	Geary	E
407	408	0.0	0.0	0.0	0.0	0.0020923260228627723	0.005868817109321028	0.01391540579416995	0.031441386831328515	Geary	E
408	409	0.0	0.0	0.0	0.0	0.0017576268115133092	0.004898323070607207	0.011573497276841805	0.02609553816314441	Wabaunsee	E
409	410	0.0	0.0	0.0	0.0	0.0	0.0	0.004930372082510573	0.013286882038076925	Wabaunsee	E
410	411	0.0	0.0	0.0	0.0	0.0018542142745903093	0.0053344054856071165	0.012896104159879785	0.02966238297100032	Shawnee	E
411	412	0.0	0.0	0.005956556541748928	0.016388275501561585	0.03063401695267962	0.057745066538558584	0.10381639297451488	0.18752298118828278	Shawnee	E
412	413	0.0	0.0	0.0	0.0	0.0023375959230383728	0.0066966357052467024	0.016184810648292185	0.03728361429787937	Douglas	E
413	414	0.0	0.0	0.0	0.0	0.0	0.0	0.0015574798928687534	0.004265010112511661	Jefferson	E
414	415	0.0	0.0	0.0	0.0	0.0	0.0	0.0	0.000952738058257826	Leavenworth	E
415	416	0.0	0.0	0.0	0.0	0.0	0.0	0.0	0.0	Wyandotte	E
416	417	0.0	0.0	0.0	0.0	0.0	0.0	0.0	0.0	Johnson	E
417	418	0.0	0.0	0.0	0.0	0.0	0.0	0.0	0.0	Wyandotte	E
418	419	0.1005877444871175	0.1091313950741873	0.25630254200777425	0.5338056512227609	1.04543662996284	2.1513131156171674	4.179618050012303	8.066872076452666	Sherman	NW
419	420	0.027231874597529522	0.024894777314176608	0.053828661920610504	0.10517115515228619	0.1932305464025735	0.37581731198232377	0.7025767686268897	1.3231068351105195	Sherman	NW
420	421	0.0033230571333813653	0.016859950243483825	0.06388935804851825	0.14317353025691093	0.2921795370217681	0.6272621682483818	1.2686945008518924	2.557009100278589	Sherman	NW
421	422	0.0	0.0021310508910963102	0.013466623697883748	0.03722503372519996	0.08217516865921679	0.18711168547283194	0.395174557109364	0.8250803350260064	Thomas	NW
422	423	0.0008054028452029131	0.0017686342122382212	0.007441633912498641	0.020111153493994963	0.04368955085085522	0.09755231622655434	0.20244410603171373	0.41595674166703017	Thomas	NW
423	424	0.0014868145528525183	0.0034745606077910387	0.015271333179369248	0.0430723984167497	0.09626071388698565	0.22064990401737702	0.4680429523267163	0.9811693779778247	Thomas	NW
424	425	0.0	0.0017756098655781832	0.007859274769053319	0.024165811896773855	0.056385758590673844	0.13427938218482208	0.2940732075811502	0.6346447275420904	Sheridan	NW
425	426	0.004062792858648354	0.00910777227578617	0.033191778361922844	0.08954189860301145	0.20529365436042252	0.48391618470063	1.0459394057175924	2.217436687070529	Sheridan	NW
426	427	0.016706096311542518	0.03299362831203409	0.10065665694896957	0.2479909807545915	0.547945680290488	1.2481659079245004	2.6137435177345085	5.363176098101809	Sheridan	NW
427	428	0.06109963265246287	0.07365332643542906	0.17295461842343873	0.36022638203761226	0.713758346768234	1.4845802554258816	2.9013499390682482	5.603702974139037	Sheridan	NW
428	429	0.00794294401994673	0.01662419884665152	0.058118314722710604	0.1471511402505586	0.3236831604549985	0.7351903843148186	1.5400953452267023	3.1687181357740153	Graham	NW
429	430	0.001575414787805707	0.0036068948145681684	0.014748572309660979	0.03859881903827841	0.08530444757740088	0.19471350390419861	0.41082109700022584	0.8543287415234896	Graham	NW
430	431	0.0	0.011472164008295501	0.046423470832112006	0.1036662663986637	0.21103001667599364	0.45428740549430835	0.9244536206498477	1.8783880506812707	Graham	NC
431	432	0.0	0.00335562346201752	0.0194235971169999	0.0510009010836694	0.1149622706725016	0.2687649216584653	0.5792207905387411	1.2290431910362223	Rooks	NC
432	433	0.0	0.0	0.007350096547433664	0.027835729599982047	0.08006387171892287	0.2201282249634105	0.5242140313638516	1.196849722650764	Rooks	NC
433	434	0.0	0.002362147559019439	0.016695803618007383	0.045100719965963744	0.09854982100469972	0.22331701994050618	0.4709794441950705	0.9842801839627463	Osborne	NC
434	435	0.0	0.0	0.004251521050089945	0.01791433732815226	0.05311466262635404	0.1462488775951895	0.34590598699035907	0.7831793813622334	Osborne	NC
435	436	0.0	0.0	0.010639175314774381	0.032154750145798536	0.07061053079245935	0.1590546247160447	0.3342445996511873	0.6983926153500014	Osborne	NC
436	437	0.0	0.0	0.019236410927917277	0.05479660383678482	0.11365185991403516	0.24286668790760002	0.49020624726266093	0.9908648628461343	Lincoln	NC
437	438	0.0	0.0	0.0	0.0023980306668781636	0.007394044448592984	0.021117020565808522	0.05155490714068107	0.12051111933345604	Lincoln	NC
438	439	0.0	0.0	0.0	0.0	0.0	0.007731341106774702	0.022513046269515603	0.06064767840808928	Lincoln	NC
439	440	0.0	0.0	0.0	0.0	0.0	0.0	0.003238270206463827	0.009194312185173243	Ottawa	NC
440	441	0.0	0.0	0.0	0.0	0.0	0.0	0.0	0.0052801528975506325	Ottawa	NC
441	442	0.0	0.0	0.0	0.0	0.0	0.0	0.0	0.0007309615132777481	Clay	NC
442	443	0.0	0.0	0.0	0.0	0.0	0.0	0.0	0.0026265816529801324	Clay	NC
443	444	0.0	0.0	0.0	0.0	0.0	0.0	0.0014369313408194658	0.003957202209586197	Riley	E
444	445	0.0	0.0	0.0	0.0	0.0	0.0	0.0017032875079036201	0.004642178820756686	Riley	E
445	446	0.0	0.0	0.0	0.0	0.0	0.0	0.0030154640177051956	0.008184983624470165	Pottawatomie	E
446	447	0.0	0.0	0.0	0.0	0.0	0.0	0.0021706283736717463	0.0059239556132459304	Pottawatomie	E
447	448	0.0	0.0	0.0	0.0	0.0007216835841618376	0.0021080138297871055	0.0051077360695007835	0.011726961579146704	Pottawatomie	E
448	449	0.0	0.0	0.0	0.0	0.0018894545183650313	0.005369987821704911	0.012750392020191965	0.02874728535038553	Jackson	E
449	450	0.0	0.0	0.0	0.0	0.004591156403319524	0.012972564031681138	0.030697061998988147	0.06901944922333626	Jackson	E
450	451	0.0	0.0	0.0	0.0	0.002401039028739645	0.0067492112588151375	0.016027773661665957	0.03629565645957333	Jefferson	E
451	452	0.0	0.0	0.0	0.0	0.0	0.0	0.0	0.0015733927205940769	Jefferson	E
452	453	0.0	0.0	0.0	0.0	0.0	0.0	0.0	0.0	Leavenworth	E
453	454	0.0	0.0	0.0	0.0	0.0	0.0	0.0	0.0	Leavenworth	E
454	455	0.0	0.0	0.0	0.0	0.0	0.0	0.0	0.0
455	456	0.0	0.0	0.0	0.0	0.0	0.0	0.0	0.0
456	457	0.012667595324216022	0.026363691520220212	0.09595310990264146	0.24481219003669163	0.5396876052341395	1.2244192700758967	2.5602533054476693	5.266822761765676	Sherman	NW
457	458	0.003773436668536833	0.00994217485240671	0.04076418933619939	0.10052194027606237	0.214474398397471	0.47560439040713415	0.9819386674295224	2.00579815557654	Wallace	NW
458	459	0.0035042597884903195	0.011181667356070627	0.03254780436215002	0.06996680647691898	0.14195375603219962	0.3018373487294576	0.6015413753424186	1.1875764275161464	Sherman	NW
459	460	0.005473403472552583	0.013901126748999128	0.05237938824039055	0.12604606851387504	0.266655093573588	0.5855448453857679	1.1957184472821465	2.4107562784465855	Rawlins	NW
460	461	0.0068577019350405865	0.019297790027699255	0.06041916430948184	0.13569866161991917	0.28285931585244956	0.6146851110283459	1.242692685515363	2.4742569608294436	Thomas	NW
461	462	0.06951782038997646	0.0714013195596772	0.1590332513258272	0.32290607757677675	0.6205920410972111	1.2553662194459312	2.409032418088628	4.611724599185889	Rawlins	NW
462	463	0.002452092979254848	0.005154704905155713	0.02035151339802402	0.057302984310698794	0.1298927075171571	0.3019711343751237	0.646632719643336	1.363784034561612	Thomas	NW
463	464	0.00147338976305517	0.0035550402553517586	0.013342808852604202	0.0338780098055028	0.07409573488340493	0.16765452636985592	0.3506742401169879	0.7211131913114917	Sheridan	NW
464	465	0.019257586744215235	0.023898135018619846	0.04786464219256466	0.09145733452284749	0.1719713369122034	0.33984121501112957	0.6333853404214432	1.1618087424742463	Decatur	NW
465	466	0.02560837500786676	0.028927399941813505	0.06167411383594319	0.12354844074323464	0.24023342601240427	0.4912491261689142	0.9450520295524046	1.7925759418172267	Sheridan	NW
466	467	0.006305522479999389	0.012047494779779601	0.039659275245543364	0.09924722154972011	0.21385175207447363	0.47479087181047197	0.9759681120933623	1.9767792758039047	Graham	NW
467	468	0.0	0.004327400701284416	0.021917981512831138	0.05812992551884451	0.12694375343793135	0.28681627406318716	0.6012694109545232	1.244796568318846	Graham	NW
468	469	0.008661703437394473	0.029119089650807662	0.09535281612404051	0.21032996782120456	0.4303287707429603	0.9215784730849211	1.8480286278185238	3.670646363998478	Graham	NC
469	470	0.0036938814116671387	0.017982987274119278	0.056715763799120876	0.12356889078184265	0.2543184729260067	0.5494161961246631	1.1103184746299035	2.2198731989620475	Rooks	NC
470	471	0.008883977263563629	0.03511069451259257	0.1170979777879501	0.25901641181589846	0.5335405809171802	1.1502323777848782	2.317698851161297	4.619569240644339	Graham	NC
471	472	0.00262689015530238	0.00781736680311557	0.03208695337199025	0.07784196968570208	0.1659535672984098	0.36817481867552704	0.7600429448055913	1.5506957079270682	Graham	NC
472	473	0.0027782120705933193	0.007097934170903111	0.02857063438180382	0.0704115735226071	0.14898107141261643	0.3265579766468158	0.6667880029045087	1.3475119692574866	Osborne	NC
473	474	0.0033094948957521912	0.016785425484629107	0.06467312668346442	0.14643502970889258	0.30102410953896286	0.6482156762201251	1.3105906795887963	2.6354327699821933	Osborne	NC
474	475	0.0	0.007851336354477649	0.03260343036410346	0.07024302496081007	0.13568209806807563	0.2752954628506665	0.5318782566180305	1.031539739151319	Mitchell	NC
475	476	0.0	0.0	0.0012709717798610445	0.0051397564434263136	0.014723305561028546	0.03945754985360075	0.09143705355887251	0.20361622338745505	Mitchell	NC
476	477	0.0	0.0	0.0	0.004418518910334107	0.012794743974550465	0.03520717117394798	0.08386160778591445	0.19206658986970399	Cloud	NC
477	478	0.0	0.0	0.0	0.0	0.0	0.0012461748409738802	0.0036579805466208154	0.009950779836069122	Cloud	NC
478	479	0.0	0.0	0.0	0.0	0.0	0.001619349343640793	0.004231664710528798	0.010317080533288822	Cloud	NC
479	480	0.0	0.0	0.0	0.0	0.0	0.013804491130949254	0.03249192450345943	0.07210261542757816	Clay	NC
480	481	0.0	0.0	0.0	0.0	0.0022819420717924074	0.006834766343163671	0.016576245025476315	0.037810083524042214	Washington	NC
481	482	0.0	0.0	0.0	0.0	0.0	0.004176491159913378	0.010201451957599687	0.02361728790665311	Clay	E
482	483	0.0	0.0	0.0	0.0	0.0	0.0037087656465965802	0.009403756365359194	0.022312399920992175	Riley	E
483	484	0.0	0.0	0.0	0.0	0.0	0.003318824697959476	0.00851750706732007	0.02042174841151874	Pottawatomie	E
484	485	0.0	0.0	0.0	0.0	0.0	0.00215657923860369	0.00559861239673616	0.013548922779339544	Marshall	E
485	486	0.0	0.0	0.0	0.0	0.002105418527477589	0.00621622527983785	0.015152104185925018	0.0349606515838112	Pottawatomie	E
486	487	0.0	0.0	0.005206816502771092	0.017176042506157427	0.03312480286306385	0.06257308189761263	0.11243474114309399	0.20304255893103293	Jackson	E
487	488	0.0	0.0	0.0	0.0	0.002279429105062302	0.006666463286284847	0.016180345988945077	0.03719263464838561	Jackson	E
488	489	0.0	0.0	0.0	0.0	0.0	0.0	0.0018706633755423633	0.005037822910206117	Atchison	E
489	490	0.0	0.0	0.0	0.0	0.0	0.0	0.0	0.0022936092684825117	Atchison	E
490	491	0.0	0.0	0.0	0.0	0.0	0.0	0.0	0.0	Atchison	E
491	492	0.0	0.0	0.0	0.0	0.0	0.0	0.0	0.0	Doniphan	E
492	493	0.0	0.0	0.0	0.0	0.0	0.0	0.0	0.0
493	494	0.0	0.0	0.0	0.0	0.0	0.0	0.0	0.0
494	495	0.008128739379960814	0.03267037210719162	0.11829752322926021	0.26501028434042334	0.5418275713313399	1.1629774641812085	2.3472337463538047	4.712636516746126	Cheyenne	NW
495	496	0.0	0.004220993187110148	0.021417852336464312	0.05530448520392068	0.11940035152244115	0.2680026663983827	0.5602735335994099	1.1597713515966017	Cheyenne	NW
496	497	0.006338470730087375	0.010823621445465637	0.02880700587695922	0.08367479948806406	0.20922432401283297	0.5191211709699576	1.1478861909508677	2.4590177499272228	Cheyenne	NW
497	498	0.12104090071476084	0.1405321495666532	0.30479809415307685	0.6024891036306085	1.152884350970614	2.316557877808881	4.387261461813532	8.203937341049187	Rawlins	NW
498	499	0.07355391261148904	0.09182696606260203	0.20604873003323496	0.4075639102955472	0.7754266845062345	1.5513724220741576	2.9378288672966875	5.5268699262391126	Rawlins	NW
499	500	0.061337906315377666	0.06638258758639569	0.1510101857089374	0.30793866650809715	0.5954525999095936	1.2105608882316528	2.327553197730047	4.449534319983298	Rawlins	NW
500	501	0.0031351826973537405	0.006036393311812286	0.020666995666158653	0.05203673749068993	0.11149340264594812	0.24623662579153402	0.5044702998641739	1.0198901099167448	Rawlins	NW
501	502	0.005790994372690952	0.013145392206383236	0.04716977412127498	0.1178487626825526	0.2553235965251272	0.5712820389572547	1.18272804961984	2.411419223730922	Decatur	NW
502	503	0.003576041164884538	0.008023269632457907	0.0266280415443818	0.06481384825576766	0.1420915514189861	0.3221042217753513	0.6720424919331858	1.3730733578354313	Sheridan	NW
503	504	0.03994889390981631	0.0548812573632641	0.12853140250288686	0.26007909101896315	0.5066934879244966	1.0379143241168785	2.0029769287653933	3.82481353229653	Norton	NW
504	505	0.004228648153210698	0.008801795159834437	0.030171432809580512	0.07485077932513433	0.1624888951353977	0.36440599958239944	0.755326167307862	1.5402314357316875	Norton	NW
505	506	0.0473109386522879	0.04690615924460526	0.10647846540656647	0.21753942282590372	0.4193505946637911	0.8537251597792578	1.651889076260681	3.1934098353523472	Norton	NW
506	507	0.002990870409074103	0.008914918416890037	0.03316300218352545	0.0777980456908188	0.1643452556386862	0.36086239063045566	0.7362610080713815	1.4811630726174694	Phillips	NC
507	508	0.004649041636625551	0.006217633611094925	0.012848213159805518	0.024021417221158428	0.044102309865988884	0.08532804001872799	0.15698722100218301	0.2870993324854713	Phillips	NC
508	509	0.0026910329326914166	0.011526318996267776	0.0368478722565676	0.08055326497029146	0.16549025994968894	0.35522446495315185	0.7113509437143807	1.4062593348853945	Phillips	NC
509	510	0.02588924778154548	0.04441621975611405	0.0971257469157515	0.18796070868009315	0.3566315419648395	0.7132212984143943	1.3500010036141559	2.5356387311079915	Smith	NC
510	511	0.02209357029638353	0.023385244272284743	0.054303825040679043	0.10856997409515404	0.20565659275451317	0.41038566095312334	0.7788179682908042	1.4764902004991087	Ellsworth	NC
511	512	0.0	0.006001171200572905	0.03255313015224788	0.08515483077565628	0.18185480146508765	0.4011331679748509	0.8242285081002421	1.6778741672704134	Smith	NC
512	513	0.0	0.002207045944218516	0.016276657343827064	0.04202256993182113	0.08672907902986329	0.18546103947997533	0.3728180475686666	0.7469379029916906	Jewell	NC
513	514	0.0	0.012508169250261061	0.050212683676509696	0.10627101680969099	0.20452791035736428	0.4126512922226104	0.7900754784608286	1.5131166316860178	Jewell	NC
514	515	0.0	0.0	0.0	0.0042815432305611575	0.012376820779740123	0.03429203002337006	0.08233347376072073	0.19003526071731436	Jewell	NC
515	516	0.0	0.0	0.0	0.0	0.0	0.0027399817946270055	0.00789256141629282	0.021118690834632085	Cloud	NC
516	517	0.0	0.0	0.0	0.0	0.0	0.002482749266143164	0.006674872792528038	0.016688461929694406	Republic	NC
517	518	0.0	0.0	0.0	0.0045306035135454495	0.011193748377085297	0.022487354255493794	0.041932623244081396	0.07841279810602672	Republic	NC
518	519	0.0	0.0	0.0073841524250759984	0.025305907273166735	0.0492420853141249	0.09231593698297622	0.16443859215707587	0.29460742472248913	Washington	NC
519	520	0.0	0.0	0.0	0.0	0.0022810236605465078	0.0069295750479826295	0.017150129042267693	0.03996297182243043	Washington	NC
520	521	0.0	0.0	0.0	0.0	0.0	0.0036156431959394907	0.00918745109196503	0.021762590988448925	Riley	NC
521	522	0.0	0.0	0.0	0.0019264286911633529	0.004341110215068751	0.008349448557239464	0.015033898020266188	0.02718019803210913	Marshall	E
522	523	0.0	0.0	0.0	0.0	0.0	0.0008682120704885611	0.0022472793656780603	0.005406368406527898	Marshall	E
523	524	0.0	0.0	0.0	0.0	0.0	0.004471771010430802	0.010861541203624049	0.024966174569159356	Nemaha	E
524	525	0.0	0.0	0.0	0.0	0.0002321036391064498	0.0006709963111779394	0.0016146950451219316	0.0036860646630154496	Nemaha	E
525	526	0.0	0.0	0.0	0.0	0.0	0.004709622783752046	0.011133646583177961	0.025002472943930085	Jackson	E
526	527	0.0	0.0	0.0	0.0	0.0	0.0	0.0	0.0059320336777539786	Brown	E
527	528	0.0	0.0	0.0	0.0	0.0	0.0	0.0	0.0	Atchison	E
528	529	0.0	0.0	0.0	0.0	0.0	0.0	0.0	0.0	Atchison	E
529	530	0.0	0.0	0.0	0.0	0.0	0.0	0.0	0.0	Doniphan	E
530	531	0.0	0.0	0.0	0.0	0.0	0.0	0.0	0.0
531	532	0.0	0.0	0.0	0.0	0.0	0.0	0.0	0.0
532	533	0.005764160489964562	0.013739283249888528	0.054125281491892996	0.13729520258740566	0.30160409158497586	0.6841449260448802	1.4345574007374209	2.9673244208922647	Cheyenne	NW
533	534	0.03547203007554863	0.03767671531756631	0.08098373038186892	0.1492707292358958	0.26326712629324406	0.49284752107869456	0.8946706061791017	1.6466982851107252	Cheyenne	NW
534	535	0.001180042055818907	0.00256316464454724	0.009673138673483645	0.02424976240657358	0.05173962349490175	0.11437484474997334	0.23532749489559399	0.47885153287778714	Cheyenne	NW
535	536	0.008426605356114055	0.01822038288635147	0.062212412704623424	0.15402873606982154	0.3358535951258216	0.7580180932725581	1.58041788857504	3.238831683651335	Rawlins	NW
536	537	0.096836520931772	0.1169337085468356	0.2438160557070552	0.4766686560265465	0.910344152057291	1.8265833186885223	3.4542150933262534	6.446112304300291	Rawlins	NW
537	538	0.02080026041379034	0.02492311221928734	0.05859080502697397	0.1205580506487317	0.2357404344784401	0.48358485544169216	0.9340667500272739	1.7864107789040655	Rawlins	NW
538	539	0.002638861687017632	0.0052948287503421865	0.018970470867090944	0.04884107778601464	0.10585560063079455	0.2368849207241989	0.4915710057306198	1.006757108768412	Rawlins	NW
539	540	0.07717450837177389	0.07742826156493475	0.17520620172793167	0.3569364666222224	0.6841615011189384	1.3846285820331399	2.667583813843002	5.1409295914569055	Decatur	NW
540	541	0.0007614771864960675	0.003054798486484469	0.010803996648592147	0.02414522646935032	0.049668939027297625	0.10743930850646528	0.2182406194022089	0.4402494769554588	Decatur	NW
541	542	0.0026276165240592983	0.012349443166890503	0.045437548842846856	0.10168752936146791	0.2085123500590599	0.45039042530336215	0.915329036088903	1.850049088816823	Norton	NW
542	543	0.003929587427263786	0.008674858217922228	0.0320393724565189	0.08082539324087705	0.1759383610890559	0.39629596488359325	0.8265313925353073	1.6993122693859708	Norton	NW
543	544	0.015470085010542478	0.015889848745627218	0.036099109394961436	0.07431987367237332	0.14508572576655246	0.299063402299629	0.5842757497425825	1.1382025889403968	Norton	NW
544	545	0.004942616117541802	0.015532407845694407	0.048833841345262335	0.10778424184854186	0.22241512161211902	0.47998011678723573	0.9667288506986279	1.9222012830945345	Phillips	NC
545	546	0.00911727731322886	0.044495425978790366	0.12273796678562955	0.2581616264797752	0.5226467571697936	1.1119864284687346	2.2155749944342102	4.361447825628837	Phillips	NC
546	547	0.006189130553871738	0.026259666547609344	0.0731773786785442	0.15391921111097698	0.31048278985378774	0.657032103571651	1.3017832103715214	2.547976902566846	Smith	NC
547	548	0.004060684516958668	0.01950362135562583	0.06040483098669205	0.12859460586703295	0.25912874819832765	0.5489114103678461	1.0923506818634927	2.1568625041980773	Smith	NC
548	549	0.003994854045360423	0.01119423366431649	0.04330204566792457	0.10248310856116359	0.2141904921659605	0.4644435500071607	0.9385366283501049	1.8762557748168704	Smith	NC
549	550	0.0	0.0018876342055650372	0.010482483148765924	0.028167637959781392	0.060065995766133626	0.13201823659946574	0.2706619282431079	0.550355136139997	Smith	NC
550	551	0.0	0.011380506002442978	0.04739905805265621	0.10397385872354419	0.2055963021816085	0.4267926803898351	0.8389351902906989	1.6485028670972535	Jewell	NC
551	552	0.0	0.0	0.0	0.0014212785887546635	0.004116913603928215	0.011276764342886977	0.02670907342682791	0.0607621879435862	Jewell	NC
552	553	0.0	0.0	0.0	0.0010287403842837717	0.0029452288243948335	0.008091667493696617	0.019312411714593247	0.04437957546362724	Republic	NC
553	554	0.0	0.0	0.0	0.0	0.0	0.0009145215304064291	0.0026641824276602546	0.007206359055450408	Republic	NC
554	555	0.0	0.0	0.0	0.0	0.0	0.0	0.0025068727738820087	0.006215499439405003	Jewell	NC
555	556	0.0	0.0	0.0	0.0	0.0	0.0033287466026405877	0.008083183973575126	0.018453993551378972	Republic	NC
556	557	0.0	0.0	0.0	0.0	0.0033619805633508396	0.010334990117537584	0.025451471999916094	0.05873031368300694	Washington	NC
557	558	0.0	0.0	0.0	0.00729508513015844	0.01727981043444159	0.036027559274587465	0.06961540958630676	0.13414946648363	Dickinson	NC
558	559	0.0	0.0	0.0	0.0	0.0	0.003955742170227091	0.010155461028207585	0.024247040024748093	Marshall	NC
559	560	0.0	0.0	0.0	0.0	0.0	0.0012001903050281272	0.003091935678629294	0.007407796223314684	Marshall	E
560	561	0.0	0.0	0.0	0.0	0.0	0.0027282996867185483	0.006995752076251957	0.016682293834696067	Marshall	E
561	562	0.0	0.0	0.0	0.0	0.0	0.0	0.0	0.006678091531625677	Nemaha	E
562	563	0.0	0.0	0.0	0.0	0.0	0.0	0.0	0.003093917053363691	Nemaha	E
563	564	0.0	0.0	0.0	0.0	0.0	0.0	0.0	0.0016009490898730339	Brown	E
564	565	0.0	0.0	0.0	0.0	0.0	0.0	0.0	0.0	Brown	E
565	566	0.0	0.0	0.0	0.0	0.0	0.0	0.0	0.0	Doniphan	E
566	567	0.0	0.0	0.0	0.0	0.0	0.0	0.0	0.0	Doniphan	E
567	568	0.0	0.0	0.0	0.0	0.0	0.0	0.0	0.0	Doniphan	E
568	569	0.0	0.0	0.0	0.0	0.0	0.0	0.0	0.0
569	570	0.0	0.0	0.0	0.0	0.0	0.0	0.0	0.0
570	571	0.006003037453080706	0.012830195359794929	0.05087606031467079	0.13267846525640192	0.28664613595900834	0.6406735252834144	1.334952464099174	2.762068203370834	Cheyenne	NW
571	572	0.0	0.0	0.01001422455301807	0.030824959127417947	0.0803710725775236	0.20485203143583353	0.46300158535518304	1.016553626923746
572	573	0.0	0.0027388333145000497	0.006517829376761263	0.019918853354330943	0.05262770115226738	0.137099848512659	0.31639100144442567	0.7081385972340376	Cheyenne	NW
573	574	0.0010673848276258348	0.0017980661507074416	0.004209389471742719	0.011907135540419776	0.029877794088540213	0.07484166295115129	0.16737910678778192	0.3631903913005574
574	575	0.0028181429363351895	0.004591692562334999	0.010546776626353283	0.028930327710558545	0.07114317514188255	0.1758302360489198	0.3897497396607929	0.8394876350320744
575	576	0.003568869335432894	0.005711798369361504	0.012788993870958458	0.03500921546352775	0.08571179319965938	0.2103203963928056	0.46303848012586596	0.9913233047565875	Rawlins	NW
576	577	0.00027815367972854787	0.0004378003441627503	0.0009511993577943731	0.002737334206981672	0.006965395742849721	0.01765475050494193	0.03991781433345509	0.08768060709210468
577	578	0.0	0.001791767691647799	0.0044083001593513815	0.013578063783673721	0.0358636451526387	0.09339093196717088	0.215333160867478	0.48129335089876124	Decatur	NW
578	579	0.0	0.0007467350736118358	0.0019179445771778123	0.005830609275260175	0.015198613677248817	0.03921485476191875	0.08990550786335318	0.20024841728839735	Decatur	NW
579	580	0.0	0.0	0.003983831934841818	0.014449786887322937	0.04154246143230326	0.11475872893450866	0.2753894627570849	0.6356312344396567	Decatur	NW
580	581	0.0	0.0043005572520014995	0.010307586311383364	0.03132899451786704	0.0821173339167857	0.21282349852599663	0.48950844960673684	1.0927464595584564
581	582	0.0	0.0026738440263378077	0.006655239336493241	0.020190640630804602	0.05276165921829064	0.13632870582313356	0.31232263530325227	0.6934051614443989
582	583	0.0	0.003449785116797058	0.010113526848093964	0.030475957414582942	0.07895269609652356	0.20302168902423012	0.4635767494260276	1.02616247190195	Phillips	NW
583	584	0.0	0.0	0.006220515310343063	0.02019466527322056	0.05428087801059177	0.14307499754599518	0.33149755348825477	0.7405585893873523	Phillips	NC
584	585	0.0	0.0	0.007503415380536121	0.02462808678054107	0.06599893754729741	0.1729029358973833	0.3984130626112643	0.886063647940544	Phillips	NC
585	586	0.0	0.01116519013188381	0.06374570677671008	0.1592605156009671	0.34051280193586553	0.7613021219611693	1.5913376417095977	3.3028109169786815	Phillips	NC
586	587	0.0	0.003537041571885624	0.022296628759803275	0.059636155313696926	0.13017671216801407	0.29437302316124014	0.6194223985349683	1.2921124596978462	Smith	NC
587	588	0.0	0.0	0.003009469348630183	0.012116558998355592	0.035940100454229726	0.10016151754942006	0.2403928474107947	0.5533183705801183
588	589	0.0	0.0	0.0	0.0027021099651172416	0.00812345139158913	0.022854764893944387	0.05525384716566884	0.12809247992086226	Jewell	NC
589	590	0.0	0.0	0.0	0.003115689375953232	0.009192457387166727	0.025755042583817105	0.06240090197695094	0.1454693487069525	Mitchell	NC
590	591	0.0	0.0	0.0	0.0	0.0	0.004761258272623105	0.013554554315020654	0.035909292819665733	Jewell	NC
591	592	0.0	0.0	0.0	0.0	0.0	0.0	0.0035999585103955027	0.009878908914973896	Republic	NC
592	593	0.0	0.0	0.0	0.0	0.0	0.0	0.0	0.004401699372721478	Republic	NC
593	594	0.0	0.0	0.0	0.0	0.0	0.0	0.0	0.002899495402675981
594	595	0.0	0.0	0.0	0.0	0.0	0.004940008130353261	0.01284911219183007	0.030954557564434035
595	596	0.0	0.0	0.0	0.0	0.0	0.0019292129223284426	0.005073235408899266	0.012337411030923753	Washington	NC
596	597	0.0	0.0	0.0	0.0	0.0	0.004231638921301318	0.01095664140434221	0.026274195236582584
597	598	0.0	0.0	0.0	0.0	0.0	0.0	0.0	0.00539908685110635	Marshall	E
598	599	0.0	0.0	0.0	0.0	0.0	0.0	0.0	0.0
599	600	0.0	0.0	0.0	0.0	0.0	0.0	0.0	0.0
600	601	0.0	0.0	0.0	0.0	0.0	0.0	0.0	0.0
601	602	0.0	0.0	0.0	0.0	0.0	0.0	0.0	0.0	Brown	E
602	603	0.0	0.0	0.0	0.0	0.0	0.0	0.0	0.0	Brown	E
603	604	0.0	0.0	0.0	0.0	0.0	0.0	0.0	0.0
604	605	0.0	0.0	0.0	0.0	0.0	0.0	0.0	0.0
605	606	0.0	0.0	0.0	0.0	0.0	0.0	0.0	0.0
606	607	0.0	0.0	0.0	0.0	0.0	0.0	0.0	0.0
607	608	0.0	0.0	0.0	0.0	0.0	0.0	0.0	0.0
608	609	0.0	0.0	0.0	0.012986945498113458	0.04183383673591451	0.12698909764351432	0.3281391091508012	0.809548119418187
609	610	0.0	0.0	0.0	0.0078464418106428	0.02515427829546689	0.07605283959641203	0.19573497410386065	0.48086535183258783
610	611	0.0	0.0	0.0	0.005020596531819922	0.016722663090822515	0.05361678666883653	0.1451300606869495	0.37250675643097375
611	612	0.0	0.0	0.0	0.00626723951638367	0.019910361822985168	0.06158972000789133	0.16257761107464241	0.4085918176098156
612	613	0.0	0.0	0.0	0.00460959959786698	0.014437442003012882	0.044151457629327366	0.11558186425000473	0.28848039538905346
613	614	0.0	0.0	0.0	0.008328393254752342	0.026068024297076473	0.07969705384573395	0.20860796252667035	0.5206128736427967
614	615	0.0	0.0	0.0	0.009054437303344485	0.029046520991135395	0.09063251395167077	0.24092656215186078	0.6095483219695607
615	616	0.0	0.0	0.0	0.0031935466524008528	0.010499403873971563	0.03339450506149934	0.08999864112122381	0.2303855288320571
616	617	0.0	0.0	0.0	0.004505849180233336	0.015594924436933898	0.05157501400328928	0.14285998072834658	0.3740906204042904
617	618	0.0	0.0	0.0	0.0025664724129648166	0.008829253698223651	0.029011481466261993	0.07992987228236927	0.20830811942602392
618	619	0.0	0.0	0.0	0.0039012804874718403	0.013424670280888482	0.04416585026678938	0.1218187070324985	0.31769949505674583
619	620	0.0	0.0	0.0	0.0036475866927107472	0.012174214817663039	0.03916674014661921	0.10638412569403624	0.27399132022105605
620	621	0.0	0.0	0.0	0.007054824284756314	0.024072370583425942	0.07856041358558151	0.2151713494055034	0.5572225089998538
621	622	0.0	0.0	0.0	0.0013066539075873918	0.004621770467823525	0.015384352616722677	0.04256286598660484	0.11088165614777849
622	623	0.0	0.0	0.0	0.007445768843415968	0.024858632685863212	0.07774799035034745	0.20515162924410277	0.5141339310990239
623	624	0.0	0.0	0.0	0.009744829684775948	0.03183121923242024	0.09680650606392496	0.24960113120957667	0.6132527445835653
624	625	0.0	0.0	0.0	0.010398810011679738	0.03405390223603931	0.10336728098102882	0.2658500517487919	0.6517286725850205
625	626	0.0	0.0	0.0	0.0034526932947276687	0.012214738298561343	0.039487034987183624	0.10639244174585465	0.2712680075827737
626	627	0.0	0.0	0.0	0.0	0.003752259120080688	0.013884098202055849	0.04088681200828273	0.11153218137450314
627	628	0.0	0.0	0.0	0.0	0.0	0.008394687666121083	0.025303360910828864	0.07058074069138805
628	629	0.0	0.0	0.0	0.0	0.0	0.0037918370460853683	0.011445781473356308	0.032035831790214436
629	630	0.0	0.0	0.0	0.0	0.0	0.0	0.0	0.005196133429104713
630	631	0.0	0.0	0.0	0.0	0.0	0.0	0.0	0.0
631	632	0.0	0.0	0.0	0.0	0.0	0.0	0.0	0.0
632	633	0.0	0.0	0.0	0.0	0.0	0.0	0.0	0.0033106765696509586
633	634	0.0	0.0	0.0	0.0	0.0	0.0	0.0	0.005483929214194022
634	635	0.0	0.0	0.0	0.0	0.0	0.0	0.0	0.002324200033663577
635	636	0.0	0.0	0.0	0.0	0.0	0.0	0.0	0.0
636	637	0.0	0.0	0.0	0.0	0.0	0.0	0.0	0.0
637	638	0.0	0.0	0.0	0.0	0.0	0.0	0.0	0.0
638	639	0.0	0.0	0.0	0.0	0.0	0.0	0.0	0.0
639	640	0.0	0.0	0.0	0.0	0.0	0.0	0.0	0.0
640	641	0.0	0.0	0.0	0.0	0.0	0.0	0.0	0.0
641	642	0.0	0.0	0.0	0.0	0.0	0.0	0.0	0.0
642	643	0.0	0.0	0.0	0.0	0.0	0.0	0.0	0.0
643	644	0.0	0.0	0.0	0.0	0.0	0.0	0.0	0.0
644	645	0.0	0.0	0.0	0.0	0.0	0.0	0.0	0.0
645	646	0.0	0.0	0.0	0.0	0.0	0.0	0.0	0.0
